# Supplementary material for: PPIntegrator: semantic integrative system for protein–protein interaction and application for host–pathogen datasets
Source: Bioinform Adv. 2023 Jun 1;3(1):vbad067. doi: 10.1093/bioadv/vbad067 (PMC10290227; doi:10.1093/bioadv/vbad067)
Supplement: vbad067_Supplementary_Data [file vbad067_supplementary_data.zip]

Archive with 2 entries (2 files):
- supplementary_material.pdf
- supplementary_table_1_predictions_statistics.tsv
