# Supplementary material for: PPIntegrator: semantic integrative system for protein–protein interaction and application for host–pathogen datasets
Source: Bioinform Adv. 2023 Jun 1;3(1):vbad067. doi: 10.1093/bioadv/vbad067 (PMC10290227; doi:10.1093/bioadv/vbad067)
Supplement: vbad067_Supplementary_Data [file vbad067_supplementary_data.zip › supplementary_table_1_predictions_statistics.tsv]

species	protein	seed	degree_seed	frequency_interactions	frequency_percentage	type
escherichia_coli	Q6IB60	Q9UPK7	184	7	0.0011	host
escherichia_coli	Q92650	Q9UPK7	184	8	0.0013	host
escherichia_coli	Q9UMT8	Q9UPK7	184	2	0.0003	host
escherichia_coli	Q99878	Q9UPK7	184	3	0.0005	host
escherichia_coli	A0A1W2PQS6	Q9UPK7	184	9	0.0015	host
escherichia_coli	Q96AZ3	Q9UPK7	184	4	0.0006	host
escherichia_coli	Q86VC0	Q9UPK7	184	5	0.0008	host
escherichia_coli	Q9UFP7	Q9UPK7	184	8	0.0013	host
escherichia_coli	Q96J55	Q9UPK7	184	12	0.0019	host
escherichia_coli	Q7Z3U4	Q9UPK7	184	3	0.0005	host
escherichia_coli	Q5M8S9	Q9UPK7	184	11	0.0018	host
escherichia_coli	Q9NT04	Q9UPK7	184	5	0.0008	host
escherichia_coli	Q9UKV5	Q9UPK7	184	8	0.0013	host
escherichia_coli	Q58J86	Q9UPK7	184	3	0.0005	host
escherichia_coli	Q9NWD2	Q9UPK7	184	9	0.0015	host
escherichia_coli	P62195	Q9UPK7	184	7	0.0011	host
escherichia_coli	Q99883	Q9UPK7	184	15	0.0024	host
escherichia_coli	Q9UK80	Q9UPK7	184	4	0.0006	host
escherichia_coli	Q6IRY4	Q9UPK7	184	2	0.0003	host
escherichia_coli	Q9NRF7	Q9UPK7	184	10	0.0016	host
escherichia_coli	Q9UEX3	Q9UPK7	184	4	0.0006	host
escherichia_coli	P05386	Q9UPK7	184	4	0.0006	host
escherichia_coli	Q96J22	Q9UPK7	184	9	0.0015	host
escherichia_coli	Q5T4L6	Q9UPK7	184	6	0.0010	host
escherichia_coli	P62910	Q9UPK7	184	1	0.0002	host
escherichia_coli	Q96E97	Q9UPK7	184	2	0.0003	host
escherichia_coli	Q9H1P2	Q9UPK7	184	6	0.0010	host
escherichia_coli	Q9NR36	Q9UPK7	184	3	0.0005	host
escherichia_coli	Q8IV83	Q9UPK7	184	9	0.0015	host
escherichia_coli	Q9BWA7	Q9UPK7	184	7	0.0011	host
escherichia_coli	Q92524	Q9UPK7	184	4	0.0006	host
escherichia_coli	Q9BWA8	Q9UPK7	184	7	0.0011	host
escherichia_coli	Q9Y6K9	Q9UPK7	184	7	0.0011	host
escherichia_coli	Q4G0A9	Q9UPK7	184	2	0.0003	host
escherichia_coli	Q9H682	Q9UPK7	184	3	0.0005	host
escherichia_coli	Q93009	Q9UPK7	184	1	0.0002	host
escherichia_coli	Q3MJE7	Q9UPK7	184	8	0.0013	host
escherichia_coli	Q96E27	Q9UPK7	184	5	0.0008	host
escherichia_coli	P62273	Q9UPK7	184	9	0.0015	host
escherichia_coli	Q9UQ61	Q9UPK7	184	11	0.0018	host
escherichia_coli	Q9NZX9	Q9UPK7	184	7	0.0011	host
escherichia_coli	Q9TNN9	Q9UPK7	184	4	0.0006	host
escherichia_coli	Q9BYF6	Q9UPK7	184	2	0.0003	host
escherichia_coli	Q5I0G0	Q9UPK7	184	2	0.0003	host
escherichia_coli	Q6IBF7	Q9UPK7	184	4	0.0006	host
escherichia_coli	Q96NS4	Q9UPK7	184	3	0.0005	host
escherichia_coli	Q8TBD1	Q9UPK7	184	5	0.0008	host
escherichia_coli	Q6IPY3	Q9UPK7	184	3	0.0005	host
escherichia_coli	Q9UBN7	Q9UPK7	184	1	0.0002	host
escherichia_coli	Q9UJ41	Q9UPK7	184	6	0.0010	host
escherichia_coli	Q969L6	Q9UPK7	184	4	0.0006	host
escherichia_coli	Q9BRV9	Q9UPK7	184	4	0.0006	host
escherichia_coli	Q9H3F4	Q9UPK7	184	1	0.0002	host
escherichia_coli	Q9BXM7	Q9UPK7	184	5	0.0008	host
escherichia_coli	Q5JPS6	Q9UPK7	184	3	0.0005	host
escherichia_coli	P51668	Q9UPK7	184	3	0.0005	host
escherichia_coli	Q8N5C8	Q9UPK7	184	8	0.0013	host
escherichia_coli	Q6IRY0	Q9UPK7	184	1	0.0002	host
escherichia_coli	Q16699	Q9UPK7	184	1	0.0002	host
escherichia_coli	Q6IBE9	Q9UPK7	184	5	0.0008	host
escherichia_coli	Q9P1L8	Q9UPK7	184	6	0.0010	host
escherichia_coli	Q9UDI3	Q9UPK7	184	4	0.0006	host
escherichia_coli	Q8WTZ6	Q9UPK7	184	1	0.0002	host
escherichia_coli	Q498Y0	Q9UPK7	184	2	0.0003	host
escherichia_coli	Q9BWN6	Q9UPK7	184	1	0.0002	host
escherichia_coli	Q9BVN7	Q9UPK7	184	1	0.0002	host
escherichia_coli	Q6PB27	Q9UPK7	184	1	0.0002	host
escherichia_coli	O00487	Q9UPK7	184	6	0.0010	host
escherichia_coli	Q9UFF4	Q9UPK7	184	4	0.0006	host
escherichia_coli	Q8TDA5	Q9UPK7	184	2	0.0003	host
escherichia_coli	P62851	Q9UPK7	184	1	0.0002	host
escherichia_coli	Q6IBD1	Q9UPK7	184	2	0.0003	host
escherichia_coli	Q9NSR6	Q9UPK7	184	3	0.0005	host
escherichia_coli	P46934	Q9UPK7	184	2	0.0003	host
escherichia_coli	P61247	Q9UPK7	184	1	0.0002	host
escherichia_coli	Q96HD3	Q9UPK7	184	4	0.0006	host
escherichia_coli	P0CW22	Q9UPK7	184	2	0.0003	host
escherichia_coli	Q5BJI0	Q9UPK7	184	2	0.0003	host
escherichia_coli	Q53XY5	Q9UPK7	184	1	0.0002	host
escherichia_coli	Q6IBM9	Q9UPK7	184	5	0.0008	host
escherichia_coli	Q7Z3D1	Q9UPK7	184	3	0.0005	host
escherichia_coli	Q8NI95	Q9UPK7	184	4	0.0006	host
escherichia_coli	P39019	Q9UPK7	184	1	0.0002	host
escherichia_coli	Q4TTG0	Q9UPK7	184	3	0.0005	host
escherichia_coli	Q9Y3U8	Q9UPK7	184	1	0.0002	host
escherichia_coli	Q96I12	Q9UPK7	184	2	0.0003	host
escherichia_coli	Q15040	Q9UPK7	184	1	0.0002	host
escherichia_coli	P63220	Q9UPK7	184	4	0.0006	host
escherichia_coli	Q96RP6	Q9UPK7	184	2	0.0003	host
escherichia_coli	Q99460	Q9UPK7	184	4	0.0006	host
escherichia_coli	Q9BQ21	Q9UPK7	184	6	0.0010	host
escherichia_coli	Q9BWZ9	Q9UPK7	184	4	0.0006	host
escherichia_coli	Q9UNA4	Q9UPK7	184	2	0.0003	host
escherichia_coli	Q86X74	Q9UPK7	184	2	0.0003	host
escherichia_coli	Q9Y5T5	Q9UPK7	184	4	0.0006	host
escherichia_coli	Q6LBJ6	Q9UPK7	184	1	0.0002	host
escherichia_coli	P46776	Q9UPK7	184	1	0.0002	host
escherichia_coli	P40429	Q9UPK7	184	1	0.0002	host
escherichia_coli	Q6FGF5	Q9UPK7	184	3	0.0005	host
escherichia_coli	Q9BU45	Q9UPK7	184	4	0.0006	host
escherichia_coli	Q02543	Q9UPK7	184	1	0.0002	host
escherichia_coli	Q9BUM5	Q9UPK7	184	2	0.0003	host
escherichia_coli	Q9UEU8	Q9UPK7	184	8	0.0013	host
escherichia_coli	Q59H33	Q9UPK7	184	1	0.0002	host
escherichia_coli	Q9BWQ0	Q9UPK7	184	1	0.0002	host
escherichia_coli	Q6FH47	Q9UPK7	184	1	0.0002	host
escherichia_coli	Q53Y81	Q9UPK7	184	1	0.0002	host
escherichia_coli	Q9P2H4	Q9UPK7	184	5	0.0008	host
escherichia_coli	Q9BS70	Q9UPK7	184	4	0.0006	host
escherichia_coli	Q5M7Z1	Q9UPK7	184	2	0.0003	host
escherichia_coli	Q3MIB1	Q9UPK7	184	1	0.0002	host
escherichia_coli	Q9H3N0	Q9UPK7	184	1	0.0002	host
escherichia_coli	Q9H3M9	Q9UPK7	184	1	0.0002	host
escherichia_coli	Q9UEU1	Q9UPK7	184	2	0.0003	host
escherichia_coli	Q6IPF8	Q9UPK7	184	1	0.0002	host
escherichia_coli	Q7Z6E4	Q9UPK7	184	1	0.0002	host
escherichia_coli	Q9NS91	Q9UPK7	184	8	0.0013	host
escherichia_coli	Q9BVZ0	Q9UPK7	184	1	0.0002	host
escherichia_coli	Q7M4M5	Q9UPK7	184	1	0.0002	host
escherichia_coli	Q9UGI0	Q9UPK7	184	2	0.0003	host
escherichia_coli	Q9NQ14	Q9UPK7	184	3	0.0005	host
escherichia_coli	Q9BTC1	Q9UPK7	184	1	0.0002	host
escherichia_coli	Q5TZC0	Q9UPK7	184	1	0.0002	host
escherichia_coli	Q9Y2D3	Q9UPK7	184	1	0.0002	host
escherichia_coli	Q9BQA4	Q9UPK7	184	2	0.0003	host
escherichia_coli	Q8WUB0	Q9UPK7	184	2	0.0003	host
escherichia_coli	Q969Z9	Q9UPK7	184	1	0.0002	host
escherichia_coli	P62857	Q9UPK7	184	1	0.0002	host
escherichia_coli	P62249	Q9UPK7	184	2	0.0003	host
escherichia_coli	Q9NS92	Q9UPK7	184	1	0.0002	host
escherichia_coli	Q96BN0	Q9UPK7	184	2	0.0003	host
escherichia_coli	Q8TAC2	Q9UPK7	184	1	0.0002	host
escherichia_coli	P32969	Q9UPK7	184	1	0.0002	host
escherichia_coli	Q96E13	Q9UPK7	184	1	0.0002	host
escherichia_coli	Q9UHX7	Q9UPK7	184	2	0.0003	host
escherichia_coli	Q9Y5L1	Q9UPK7	184	1	0.0002	host
escherichia_coli	Q6FG96	Q9UPK7	184	2	0.0003	host
escherichia_coli	Q9BPX0	Q9UPK7	184	2	0.0003	host
escherichia_coli	Q9BV24	Q9UPK7	184	2	0.0003	host
escherichia_coli	Q9H6T1	Q9UPK7	184	1	0.0002	host
escherichia_coli	P49427	Q9UPK7	184	1	0.0002	host
escherichia_coli	Q9BWQ9	Q9UPK7	184	1	0.0002	host
escherichia_coli	Q9H2E5	Q9UPK7	184	1	0.0002	host
escherichia_coli	Q52NZ1	Q9UPK7	184	1	0.0002	host
escherichia_coli	Q9P279	Q9UPK7	184	1	0.0002	host
escherichia_coli	Q9BUZ2	Q9UPK7	184	1	0.0002	host
mycobacterium_tuberculosis	Q9UEX3	Q9UPK7	184	3	0.0007	host
mycobacterium_tuberculosis	Q9UDI3	Q9UPK7	184	3	0.0007	host
mycobacterium_tuberculosis	Q92650	Q9UPK7	184	2	0.0005	host
mycobacterium_tuberculosis	P63173	Q9UPK7	184	2	0.0005	host
mycobacterium_tuberculosis	P39019	Q9UPK7	184	2	0.0005	host
mycobacterium_tuberculosis	Q9UDC2	Q9UPK7	184	2	0.0005	host
mycobacterium_tuberculosis	Q9BVZ0	Q9UPK7	184	2	0.0005	host
mycobacterium_tuberculosis	Q5M8S9	Q9UPK7	184	3	0.0007	host
mycobacterium_tuberculosis	Q9NT88	Q9UPK7	184	1	0.0002	host
mycobacterium_tuberculosis	Q9UFF4	Q9UPK7	184	2	0.0005	host
mycobacterium_tuberculosis	Q9Y6K9	Q9UPK7	184	2	0.0005	host
mycobacterium_tuberculosis	Q96J22	Q9UPK7	184	4	0.0010	host
mycobacterium_tuberculosis	Q6PB27	Q9UPK7	184	2	0.0005	host
mycobacterium_tuberculosis	P62249	Q9UPK7	184	2	0.0005	host
mycobacterium_tuberculosis	Q53Y81	Q9UPK7	184	1	0.0002	host
mycobacterium_tuberculosis	Q9P279	Q9UPK7	184	2	0.0005	host
mycobacterium_tuberculosis	P62851	Q9UPK7	184	2	0.0005	host
mycobacterium_tuberculosis	P46934	Q9UPK7	184	2	0.0005	host
mycobacterium_tuberculosis	Q92774	Q9UPK7	184	2	0.0005	host
mycobacterium_tuberculosis	Q4TTG0	Q9UPK7	184	2	0.0005	host
mycobacterium_tuberculosis	Q8WW97	Q9UPK7	184	2	0.0005	host
mycobacterium_tuberculosis	Q76M58	Q9UPK7	184	2	0.0005	host
mycobacterium_tuberculosis	P46776	Q9UPK7	184	2	0.0005	host
mycobacterium_tuberculosis	Q6IB08	Q9UPK7	184	2	0.0005	host
mycobacterium_tuberculosis	Q9BV24	Q9UPK7	184	2	0.0005	host
mycobacterium_tuberculosis	Q498Y0	Q9UPK7	184	2	0.0005	host
mycobacterium_tuberculosis	Q9NS91	Q9UPK7	184	2	0.0005	host
mycobacterium_tuberculosis	Q92524	Q9UPK7	184	2	0.0005	host
mycobacterium_tuberculosis	Q9UJ41	Q9UPK7	184	2	0.0005	host
mycobacterium_tuberculosis	Q9UQ61	Q9UPK7	184	3	0.0007	host
mycobacterium_tuberculosis	Q92560	Q9UPK7	184	1	0.0002	host
mycobacterium_tuberculosis	Q8TBD1	Q9UPK7	184	2	0.0005	host
mycobacterium_tuberculosis	Q59H33	Q9UPK7	184	2	0.0005	host
mycobacterium_tuberculosis	Q6IRL7	Q9UPK7	184	2	0.0005	host
mycobacterium_tuberculosis	Q8WUB0	Q9UPK7	184	3	0.0007	host
mycobacterium_tuberculosis	Q8N5C8	Q9UPK7	184	3	0.0007	host
mycobacterium_tuberculosis	Q9UNA4	Q9UPK7	184	2	0.0005	host
mycobacterium_tuberculosis	Q8J013	Q9UPK7	184	2	0.0005	host
mycobacterium_tuberculosis	Q93009	Q9UPK7	184	1	0.0002	host
mycobacterium_tuberculosis	Q5TZC0	Q9UPK7	184	2	0.0005	host
mycobacterium_tuberculosis	Q96IP8	Q9UPK7	184	2	0.0005	host
mycobacterium_tuberculosis	P62195	Q9UPK7	184	3	0.0007	host
mycobacterium_tuberculosis	Q9UHX7	Q9UPK7	184	3	0.0007	host
mycobacterium_tuberculosis	Q96AZ3	Q9UPK7	184	3	0.0007	host
mycobacterium_tuberculosis	Q7Z6E4	Q9UPK7	184	2	0.0005	host
mycobacterium_tuberculosis	P62857	Q9UPK7	184	2	0.0005	host
mycobacterium_tuberculosis	A0A1W2PQS6	Q9UPK7	184	3	0.0007	host
mycobacterium_tuberculosis	Q9UGI0	Q9UPK7	184	3	0.0007	host
mycobacterium_tuberculosis	P40429	Q9UPK7	184	2	0.0005	host
mycobacterium_tuberculosis	Q5BJI0	Q9UPK7	184	2	0.0005	host
mycobacterium_tuberculosis	Q6IPY3	Q9UPK7	184	2	0.0005	host
mycobacterium_tuberculosis	Q9BYF2	Q9UPK7	184	2	0.0005	host
mycobacterium_tuberculosis	Q9UEU1	Q9UPK7	184	2	0.0005	host
mycobacterium_tuberculosis	Q9BTC1	Q9UPK7	184	1	0.0002	host
mycobacterium_tuberculosis	Q8WTZ6	Q9UPK7	184	2	0.0005	host
mycobacterium_tuberculosis	Q58J86	Q9UPK7	184	2	0.0005	host
mycobacterium_tuberculosis	Q6IPH1	Q9UPK7	184	2	0.0005	host
mycobacterium_tuberculosis	Q9H1P2	Q9UPK7	184	3	0.0007	host
mycobacterium_tuberculosis	Q99883	Q9UPK7	184	3	0.0007	host
mycobacterium_tuberculosis	Q96E27	Q9UPK7	184	2	0.0005	host
mycobacterium_tuberculosis	Q9UEU8	Q9UPK7	184	2	0.0005	host
mycobacterium_tuberculosis	Q6IB60	Q9UPK7	184	3	0.0007	host
mycobacterium_tuberculosis	Q99878	Q9UPK7	184	2	0.0005	host
mycobacterium_tuberculosis	Q3MIB1	Q9UPK7	184	3	0.0007	host
mycobacterium_tuberculosis	Q9NSR6	Q9UPK7	184	2	0.0005	host
mycobacterium_tuberculosis	Q6IBS3	Q9UPK7	184	2	0.0005	host
mycobacterium_tuberculosis	Q96E97	Q9UPK7	184	1	0.0002	host
mycobacterium_tuberculosis	Q6IBD1	Q9UPK7	184	2	0.0005	host
mycobacterium_tuberculosis	Q9NR36	Q9UPK7	184	3	0.0007	host
mycobacterium_tuberculosis	Q6IPY4	Q9UPK7	184	2	0.0005	host
mycobacterium_tuberculosis	Q9BQ21	Q9UPK7	184	2	0.0005	host
mycobacterium_tuberculosis	Q9NQ14	Q9UPK7	184	3	0.0007	host
mycobacterium_tuberculosis	Q9NRF7	Q9UPK7	184	3	0.0007	host
mycobacterium_tuberculosis	P61247	Q9UPK7	184	2	0.0005	host
mycobacterium_tuberculosis	Q969Z9	Q9UPK7	184	2	0.0005	host
mycobacterium_tuberculosis	Q92783	Q9UPK7	184	1	0.0002	host
mycobacterium_tuberculosis	Q96NS4	Q9UPK7	184	3	0.0007	host
mycobacterium_tuberculosis	Q9Y5L1	Q9UPK7	184	1	0.0002	host
mycobacterium_tuberculosis	Q8N6Z7	Q9UPK7	184	3	0.0007	host
mycobacterium_tuberculosis	Q15040	Q9UPK7	184	1	0.0002	host
mycobacterium_tuberculosis	Q9NZX9	Q9UPK7	184	2	0.0005	host
mycobacterium_tuberculosis	Q8WW07	Q9UPK7	184	2	0.0005	host
mycobacterium_tuberculosis	Q9UBN7	Q9UPK7	184	2	0.0005	host
mycobacterium_tuberculosis	Q502Z6	Q9UPK7	184	2	0.0005	host
mycobacterium_tuberculosis	O00487	Q9UPK7	184	2	0.0005	host
mycobacterium_tuberculosis	Q9BWA7	Q9UPK7	184	2	0.0005	host
mycobacterium_tuberculosis	Q96HD3	Q9UPK7	184	3	0.0007	host
mycobacterium_tuberculosis	Q6FH47	Q9UPK7	184	2	0.0005	host
mycobacterium_tuberculosis	Q8IV83	Q9UPK7	184	3	0.0007	host
mycobacterium_tuberculosis	Q5T8U4	Q9UPK7	184	2	0.0005	host
mycobacterium_tuberculosis	Q9BYF6	Q9UPK7	184	2	0.0005	host
mycobacterium_tuberculosis	Q9UK80	Q9UPK7	184	2	0.0005	host
mycobacterium_tuberculosis	P62910	Q9UPK7	184	2	0.0005	host
mycobacterium_tuberculosis	Q7M4M5	Q9UPK7	184	2	0.0005	host
mycobacterium_tuberculosis	Q6IRY4	Q9UPK7	184	2	0.0005	host
mycobacterium_tuberculosis	Q5I0G0	Q9UPK7	184	2	0.0005	host
mycobacterium_tuberculosis	Q9H6T1	Q9UPK7	184	1	0.0002	host
mycobacterium_tuberculosis	Q9BWN6	Q9UPK7	184	1	0.0002	host
mycobacterium_tuberculosis	Q5M7Z1	Q9UPK7	184	3	0.0007	host
mycobacterium_tuberculosis	Q9Y674	Q9UPK7	184	2	0.0005	host
mycobacterium_tuberculosis	Q9P2H4	Q9UPK7	184	2	0.0005	host
mycobacterium_tuberculosis	Q5T4L6	Q9UPK7	184	2	0.0005	host
mycobacterium_tuberculosis	Q3MJE7	Q9UPK7	184	2	0.0005	host
mycobacterium_tuberculosis	Q6IPY2	Q9UPK7	184	2	0.0005	host
mycobacterium_tuberculosis	Q9BWA8	Q9UPK7	184	2	0.0005	host
mycobacterium_tuberculosis	Q16699	Q9UPK7	184	2	0.0005	host
mycobacterium_tuberculosis	Q8TAC2	Q9UPK7	184	1	0.0002	host
mycobacterium_tuberculosis	Q9NS92	Q9UPK7	184	2	0.0005	host
mycobacterium_tuberculosis	Q9BVN7	Q9UPK7	184	2	0.0005	host
mycobacterium_tuberculosis	Q9H3N0	Q9UPK7	184	1	0.0002	host
mycobacterium_tuberculosis	Q5JPS6	Q9UPK7	184	1	0.0002	host
mycobacterium_tuberculosis	Q96J55	Q9UPK7	184	3	0.0007	host
mycobacterium_tuberculosis	Q99460	Q9UPK7	184	2	0.0005	host
mycobacterium_tuberculosis	Q96BN0	Q9UPK7	184	2	0.0005	host
mycobacterium_tuberculosis	Q9UMT8	Q9UPK7	184	2	0.0005	host
mycobacterium_tuberculosis	Q9BWQ9	Q9UPK7	184	2	0.0005	host
mycobacterium_tuberculosis	Q4G0A9	Q9UPK7	184	2	0.0005	host
mycobacterium_tuberculosis	Q9BVK4	Q9UPK7	184	2	0.0005	host
mycobacterium_tuberculosis	Q9BRV9	Q9UPK7	184	3	0.0007	host
mycobacterium_tuberculosis	Q6IBM9	Q9UPK7	184	2	0.0005	host
mycobacterium_tuberculosis	Q52NZ1	Q9UPK7	184	2	0.0005	host
mycobacterium_tuberculosis	Q02543	Q9UPK7	184	2	0.0005	host
mycobacterium_tuberculosis	P62273	Q9UPK7	184	2	0.0005	host
mycobacterium_tuberculosis	Q6P5S1	Q9UPK7	184	2	0.0005	host
mycobacterium_tuberculosis	Q9NWD2	Q9UPK7	184	2	0.0005	host
mycobacterium_tuberculosis	Q8TDA5	Q9UPK7	184	2	0.0005	host
mycobacterium_tuberculosis	Q9Y3U8	Q9UPK7	184	2	0.0005	host
mycobacterium_tuberculosis	Q9UFP7	Q9UPK7	184	3	0.0007	host
mycobacterium_tuberculosis	Q6IBF7	Q9UPK7	184	1	0.0002	host
mycobacterium_tuberculosis	Q9H682	Q9UPK7	184	3	0.0007	host
mycobacterium_tuberculosis	Q9BYF4	Q9UPK7	184	2	0.0005	host
mycobacterium_tuberculosis	Q6LBJ6	Q9UPK7	184	2	0.0005	host
mycobacterium_tuberculosis	P63220	Q9UPK7	184	2	0.0005	host
mycobacterium_tuberculosis	Q9P1L8	Q9UPK7	184	2	0.0005	host
mycobacterium_tuberculosis	P05386	Q9UPK7	184	1	0.0002	host
mycobacterium_tuberculosis	Q9BXM7	Q9UPK7	184	2	0.0005	host
mycobacterium_tuberculosis	Q86X74	Q9UPK7	184	2	0.0005	host
mycobacterium_tuberculosis	Q9TNN9	Q9UPK7	184	2	0.0005	host
mycobacterium_tuberculosis	Q96I12	Q9UPK7	184	1	0.0002	host
mycobacterium_tuberculosis	Q9UKV5	Q9UPK7	184	2	0.0005	host
mycobacterium_tuberculosis	Q9BWZ9	Q9UPK7	184	2	0.0005	host
mycobacterium_tuberculosis	Q9BS70	Q9UPK7	184	2	0.0005	host
mycobacterium_tuberculosis	Q969L6	Q9UPK7	184	3	0.0007	host
mycobacterium_tuberculosis	Q8NI95	Q9UPK7	184	3	0.0007	host
mycobacterium_tuberculosis	Q9BQA4	Q9UPK7	184	1	0.0002	host
mycobacterium_tuberculosis	Q9BWQ0	Q9UPK7	184	2	0.0005	host
mycobacterium_tuberculosis	Q9Y2D3	Q9UPK7	184	1	0.0002	host
mycobacterium_tuberculosis	P49427	Q9UPK7	184	1	0.0002	host
mycobacterium_tuberculosis	Q9BUM5	Q9UPK7	184	2	0.0005	host
mycobacterium_tuberculosis	P32969	Q9UPK7	184	2	0.0005	host
mycobacterium_tuberculosis	Q6IBE9	Q9UPK7	184	2	0.0005	host
mycobacterium_tuberculosis	Q9BUZ2	Q9UPK7	184	2	0.0005	host
mycobacterium_tuberculosis	Q6FGF5	Q9UPK7	184	2	0.0005	host
mycobacterium_tuberculosis	Q6IRY0	Q9UPK7	184	2	0.0005	host
mycobacterium_tuberculosis	P0CW22	Q9UPK7	184	2	0.0005	host
mycobacterium_tuberculosis	Q7Z3D1	Q9UPK7	184	2	0.0005	host
mycobacterium_tuberculosis	Q53XY5	Q9UPK7	184	1	0.0002	host
mycobacterium_tuberculosis	Q96RP6	Q9UPK7	184	1	0.0002	host
mycobacterium_tuberculosis	Q9H3F4	Q9UPK7	184	2	0.0005	host
mycobacterium_tuberculosis	Q7Z3U4	Q9UPK7	184	2	0.0005	host
mycobacterium_tuberculosis	Q86VC0	Q9UPK7	184	2	0.0005	host
mycobacterium_tuberculosis	Q9BPX0	Q9UPK7	184	2	0.0005	host
mycobacterium_tuberculosis	Q9BU45	Q9UPK7	184	1	0.0002	host
mycobacterium_tuberculosis	Q9H3M9	Q9UPK7	184	1	0.0002	host
mycobacterium_tuberculosis	Q9H5V4	Q9UPK7	184	2	0.0005	host
mycobacterium_tuberculosis	Q6IPF8	Q9UPK7	184	2	0.0005	host
mycobacterium_tuberculosis	Q9H2E5	Q9UPK7	184	2	0.0005	host
mycobacterium_tuberculosis	Q9NYR0	Q9UPK7	184	1	0.0002	host
mycobacterium_tuberculosis	Q96IA3	Q9UPK7	184	1	0.0002	host
staphylococcus_aureus	Q9UEX3	Q9UPK7	184	1	0.0086	host
staphylococcus_aureus	Q9UKV5	Q9UPK7	184	1	0.0086	host
staphylococcus_aureus	Q99460	Q9UPK7	184	1	0.0086	host
staphylococcus_aureus	Q8N5C8	Q9UPK7	184	1	0.0086	host
staphylococcus_aureus	Q9UBN7	Q9UPK7	184	1	0.0086	host
staphylococcus_aureus	Q9NRF7	Q9UPK7	184	1	0.0086	host
pseudomonas_aeruginosa	Q9NRF7	Q9UPK7	184	1	0.0115	host
pseudomonas_aeruginosa	P39019	Q9UPK7	184	1	0.0115	host
pseudomonas_aeruginosa	Q9NWD2	Q9UPK7	184	1	0.0115	host
pseudomonas_aeruginosa	Q9H682	Q9UPK7	184	1	0.0115	host
pseudomonas_aeruginosa	Q92524	Q9UPK7	184	1	0.0115	host
pseudomonas_aeruginosa	Q96E97	Q9UPK7	184	1	0.0115	host
escherichia_coli	Q9UMT8	Q09472	109	2	0.0003	host
escherichia_coli	Q8NDC7	Q09472	109	20	0.0032	host
escherichia_coli	Q92794	Q09472	109	16	0.0026	host
escherichia_coli	Q9Y6Q9	Q09472	109	21	0.0034	host
escherichia_coli	O14687	Q09472	109	4	0.0006	host
escherichia_coli	Q7KYV3	Q09472	109	20	0.0032	host
escherichia_coli	Q99743	Q09472	109	26	0.0042	host
escherichia_coli	Q9BW54	Q09472	109	2	0.0003	host
escherichia_coli	Q99649	Q09472	109	20	0.0032	host
escherichia_coli	Q8TDX0	Q09472	109	3	0.0005	host
escherichia_coli	Q9BUT4	Q09472	109	7	0.0011	host
escherichia_coli	Q15596	Q09472	109	19	0.0031	host
escherichia_coli	Q9UMA7	Q09472	109	2	0.0003	host
escherichia_coli	Q6LEF0	Q09472	109	4	0.0006	host
escherichia_coli	Q9UEV0	Q09472	109	2	0.0003	host
escherichia_coli	Q5PSV3	Q09472	109	4	0.0006	host
escherichia_coli	Q9UPI9	Q09472	109	2	0.0003	host
escherichia_coli	Q8IXZ5	Q09472	109	6	0.0010	host
escherichia_coli	Q6N0A4	Q09472	109	1	0.0002	host
escherichia_coli	Q9NZ06	Q09472	109	2	0.0003	host
escherichia_coli	Q9UPB1	Q09472	109	21	0.0034	host
escherichia_coli	Q5SXM3	Q09472	109	5	0.0008	host
escherichia_coli	Q86VB3	Q09472	109	3	0.0005	host
escherichia_coli	Q9Y3N1	Q09472	109	2	0.0003	host
escherichia_coli	Q9Y6X2	Q09472	109	1	0.0002	host
escherichia_coli	Q92534	Q09472	109	2	0.0003	host
escherichia_coli	Q8NB68	Q09472	109	4	0.0006	host
escherichia_coli	Q6SLK1	Q09472	109	2	0.0003	host
escherichia_coli	Q9GKR4	Q09472	109	1	0.0002	host
escherichia_coli	Q9UQ61	Q09472	109	11	0.0018	host
escherichia_coli	Q99814	Q09472	109	20	0.0032	host
escherichia_coli	Q14935	Q09472	109	3	0.0005	host
escherichia_coli	Q14026	Q09472	109	1	0.0002	host
escherichia_coli	Q9UBN7	Q09472	109	1	0.0002	host
escherichia_coli	Q9UD95	Q09472	109	2	0.0003	host
escherichia_coli	Q9NYE7	Q09472	109	3	0.0005	host
escherichia_coli	Q99966	Q09472	109	1	0.0002	host
escherichia_coli	Q9ULC2	Q09472	109	3	0.0005	host
escherichia_coli	Q7Z5G6	Q09472	109	2	0.0003	host
escherichia_coli	Q9UQR1	Q09472	109	3	0.0005	host
escherichia_coli	Q9UHP8	Q09472	109	5	0.0008	host
escherichia_coli	Q6P1N3	Q09472	109	1	0.0002	host
escherichia_coli	Q96JT8	Q09472	109	3	0.0005	host
escherichia_coli	Q13485	Q09472	109	5	0.0008	host
escherichia_coli	Q96GB8	Q09472	109	3	0.0005	host
escherichia_coli	Q9BWB6	Q09472	109	1	0.0002	host
escherichia_coli	Q9NUC9	Q09472	109	6	0.0010	host
escherichia_coli	Q05CA4	Q09472	109	2	0.0003	host
escherichia_coli	Q99967	Q09472	109	2	0.0003	host
escherichia_coli	Q8TAK9	Q09472	109	1	0.0002	host
escherichia_coli	Q6IBU8	Q09472	109	3	0.0005	host
escherichia_coli	Q9NZC0	Q09472	109	2	0.0003	host
escherichia_coli	Q9UCW1	Q09472	109	1	0.0002	host
escherichia_coli	Q5IFM8	Q09472	109	2	0.0003	host
escherichia_coli	Q8IZL4	Q09472	109	1	0.0002	host
escherichia_coli	P25963	Q09472	109	1	0.0002	host
escherichia_coli	Q59E99	Q09472	109	2	0.0003	host
escherichia_coli	Q9UIS7	Q09472	109	1	0.0002	host
escherichia_coli	Q9H4Z5	Q09472	109	1	0.0002	host
escherichia_coli	Q96J12	Q09472	109	1	0.0002	host
escherichia_coli	Q9NTK8	Q09472	109	3	0.0005	host
escherichia_coli	P18146	Q09472	109	2	0.0003	host
escherichia_coli	Q92769	Q09472	109	2	0.0003	host
escherichia_coli	Q5T9U6	Q09472	109	2	0.0003	host
escherichia_coli	Q15796	Q09472	109	2	0.0003	host
escherichia_coli	Q71UP4	Q09472	109	2	0.0003	host
escherichia_coli	Q13950	Q09472	109	3	0.0005	host
escherichia_coli	P18849	Q09472	109	3	0.0005	host
escherichia_coli	Q9UC02	Q09472	109	2	0.0003	host
escherichia_coli	Q06413	Q09472	109	1	0.0002	host
escherichia_coli	Q9BTK8	Q09472	109	2	0.0003	host
escherichia_coli	Q9UP74	Q09472	109	5	0.0008	host
escherichia_coli	P17947	Q09472	109	1	0.0002	host
escherichia_coli	Q9BV69	Q09472	109	1	0.0002	host
escherichia_coli	Q96G93	Q09472	109	1	0.0002	host
escherichia_coli	Q96D14	Q09472	109	2	0.0003	host
escherichia_coli	Q7KYU9	Q09472	109	2	0.0003	host
escherichia_coli	Q9BZ04	Q09472	109	1	0.0002	host
escherichia_coli	Q9UNP3	Q09472	109	2	0.0003	host
escherichia_coli	Q8WWS8	Q09472	109	1	0.0002	host
escherichia_coli	Q53Y80	Q09472	109	1	0.0002	host
escherichia_coli	Q96AC5	Q09472	109	1	0.0002	host
escherichia_coli	Q9UDL5	Q09472	109	1	0.0002	host
escherichia_coli	Q9UQ18	Q09472	109	1	0.0002	host
escherichia_coli	Q9Y6F0	Q09472	109	2	0.0003	host
escherichia_coli	Q92793	Q09472	109	1	0.0002	host
escherichia_coli	Q53EK9	Q09472	109	1	0.0002	host
escherichia_coli	Q17R67	Q09472	109	1	0.0002	host
escherichia_coli	Q92831	Q09472	109	1	0.0002	host
mycobacterium_tuberculosis	Q59E99	Q09472	109	2	0.0005	host
mycobacterium_tuberculosis	Q8NB68	Q09472	109	2	0.0005	host
mycobacterium_tuberculosis	Q9NZ06	Q09472	109	2	0.0005	host
mycobacterium_tuberculosis	Q9BTK8	Q09472	109	1	0.0002	host
mycobacterium_tuberculosis	Q96HF9	Q09472	109	2	0.0005	host
mycobacterium_tuberculosis	Q9NTK8	Q09472	109	2	0.0005	host
mycobacterium_tuberculosis	Q99649	Q09472	109	2	0.0005	host
mycobacterium_tuberculosis	Q15596	Q09472	109	2	0.0005	host
mycobacterium_tuberculosis	Q9UE83	Q09472	109	2	0.0005	host
mycobacterium_tuberculosis	Q6IBU8	Q09472	109	2	0.0005	host
mycobacterium_tuberculosis	Q9NUC9	Q09472	109	2	0.0005	host
mycobacterium_tuberculosis	Q6P1N3	Q09472	109	2	0.0005	host
mycobacterium_tuberculosis	Q9UQR1	Q09472	109	3	0.0007	host
mycobacterium_tuberculosis	Q9UN32	Q09472	109	3	0.0007	host
mycobacterium_tuberculosis	Q14935	Q09472	109	2	0.0005	host
mycobacterium_tuberculosis	Q8TDX0	Q09472	109	2	0.0005	host
mycobacterium_tuberculosis	Q5IFM8	Q09472	109	2	0.0005	host
mycobacterium_tuberculosis	Q9UHP8	Q09472	109	3	0.0007	host
mycobacterium_tuberculosis	Q9P2Y8	Q09472	109	2	0.0005	host
mycobacterium_tuberculosis	Q9UMA7	Q09472	109	2	0.0005	host
mycobacterium_tuberculosis	Q9UQ61	Q09472	109	3	0.0007	host
mycobacterium_tuberculosis	Q8NDC7	Q09472	109	2	0.0005	host
mycobacterium_tuberculosis	Q9ULC2	Q09472	109	2	0.0005	host
mycobacterium_tuberculosis	Q92769	Q09472	109	2	0.0005	host
mycobacterium_tuberculosis	Q9UIS7	Q09472	109	2	0.0005	host
mycobacterium_tuberculosis	Q06413	Q09472	109	2	0.0005	host
mycobacterium_tuberculosis	Q53Y80	Q09472	109	2	0.0005	host
mycobacterium_tuberculosis	Q96J12	Q09472	109	2	0.0005	host
mycobacterium_tuberculosis	Q9BWB6	Q09472	109	4	0.0010	host
mycobacterium_tuberculosis	Q9UNP3	Q09472	109	2	0.0005	host
mycobacterium_tuberculosis	Q9UQ58	Q09472	109	2	0.0005	host
mycobacterium_tuberculosis	Q13485	Q09472	109	3	0.0007	host
mycobacterium_tuberculosis	Q86VB3	Q09472	109	2	0.0005	host
mycobacterium_tuberculosis	Q9BUT4	Q09472	109	3	0.0007	host
mycobacterium_tuberculosis	Q9NYE7	Q09472	109	2	0.0005	host
mycobacterium_tuberculosis	P17947	Q09472	109	2	0.0005	host
mycobacterium_tuberculosis	Q17R67	Q09472	109	2	0.0005	host
mycobacterium_tuberculosis	Q99814	Q09472	109	2	0.0005	host
mycobacterium_tuberculosis	Q6NSK6	Q09472	109	2	0.0005	host
mycobacterium_tuberculosis	Q53EK9	Q09472	109	2	0.0005	host
mycobacterium_tuberculosis	Q9NZC0	Q09472	109	3	0.0007	host
mycobacterium_tuberculosis	Q96GG7	Q09472	109	2	0.0005	host
mycobacterium_tuberculosis	Q99966	Q09472	109	2	0.0005	host
mycobacterium_tuberculosis	Q96AC5	Q09472	109	2	0.0005	host
mycobacterium_tuberculosis	Q9UP74	Q09472	109	2	0.0005	host
mycobacterium_tuberculosis	Q9UD95	Q09472	109	2	0.0005	host
mycobacterium_tuberculosis	Q9UDL5	Q09472	109	2	0.0005	host
mycobacterium_tuberculosis	Q9H391	Q09472	109	2	0.0005	host
mycobacterium_tuberculosis	Q96G93	Q09472	109	2	0.0005	host
mycobacterium_tuberculosis	Q86X55	Q09472	109	1	0.0002	host
mycobacterium_tuberculosis	Q7KYU9	Q09472	109	2	0.0005	host
mycobacterium_tuberculosis	Q05CA4	Q09472	109	2	0.0005	host
mycobacterium_tuberculosis	Q6SLK1	Q09472	109	2	0.0005	host
mycobacterium_tuberculosis	Q9BZ04	Q09472	109	2	0.0005	host
mycobacterium_tuberculosis	Q7Z5G6	Q09472	109	2	0.0005	host
mycobacterium_tuberculosis	O14687	Q09472	109	3	0.0007	host
mycobacterium_tuberculosis	Q92793	Q09472	109	2	0.0005	host
mycobacterium_tuberculosis	Q9UPB1	Q09472	109	3	0.0007	host
mycobacterium_tuberculosis	Q9UBN7	Q09472	109	2	0.0005	host
mycobacterium_tuberculosis	Q9GKR4	Q09472	109	3	0.0007	host
mycobacterium_tuberculosis	Q9NZ12	Q09472	109	1	0.0002	host
mycobacterium_tuberculosis	Q5PSV3	Q09472	109	2	0.0005	host
mycobacterium_tuberculosis	Q9UC02	Q09472	109	2	0.0005	host
mycobacterium_tuberculosis	Q8IXZ5	Q09472	109	2	0.0005	host
mycobacterium_tuberculosis	Q8TAK9	Q09472	109	2	0.0005	host
mycobacterium_tuberculosis	Q99967	Q09472	109	2	0.0005	host
mycobacterium_tuberculosis	Q96GH3	Q09472	109	2	0.0005	host
mycobacterium_tuberculosis	Q14026	Q09472	109	2	0.0005	host
mycobacterium_tuberculosis	Q9Y6X2	Q09472	109	1	0.0002	host
mycobacterium_tuberculosis	Q9Y6F0	Q09472	109	2	0.0005	host
mycobacterium_tuberculosis	Q5SXM3	Q09472	109	2	0.0005	host
mycobacterium_tuberculosis	Q99743	Q09472	109	2	0.0005	host
mycobacterium_tuberculosis	Q8IZL4	Q09472	109	2	0.0005	host
mycobacterium_tuberculosis	Q8N9B5	Q09472	109	2	0.0005	host
mycobacterium_tuberculosis	Q96FI6	Q09472	109	2	0.0005	host
mycobacterium_tuberculosis	Q15796	Q09472	109	3	0.0007	host
mycobacterium_tuberculosis	Q9UMT8	Q09472	109	2	0.0005	host
mycobacterium_tuberculosis	Q13950	Q09472	109	2	0.0005	host
mycobacterium_tuberculosis	Q9UEV0	Q09472	109	2	0.0005	host
mycobacterium_tuberculosis	Q6N0A4	Q09472	109	2	0.0005	host
mycobacterium_tuberculosis	Q9UPI9	Q09472	109	2	0.0005	host
mycobacterium_tuberculosis	Q71UP4	Q09472	109	2	0.0005	host
mycobacterium_tuberculosis	P25963	Q09472	109	2	0.0005	host
mycobacterium_tuberculosis	Q308M2	Q09472	109	2	0.0005	host
mycobacterium_tuberculosis	Q9Y3N1	Q09472	109	2	0.0005	host
mycobacterium_tuberculosis	Q9UQ18	Q09472	109	2	0.0005	host
mycobacterium_tuberculosis	Q5T9U6	Q09472	109	2	0.0005	host
mycobacterium_tuberculosis	Q8WWS8	Q09472	109	2	0.0005	host
mycobacterium_tuberculosis	Q7KYV3	Q09472	109	2	0.0005	host
mycobacterium_tuberculosis	P15172	Q09472	109	2	0.0005	host
mycobacterium_tuberculosis	Q96GB8	Q09472	109	2	0.0005	host
mycobacterium_tuberculosis	Q9Y6Q9	Q09472	109	1	0.0002	host
mycobacterium_tuberculosis	Q9UCS0	Q09472	109	2	0.0005	host
mycobacterium_tuberculosis	Q96DH0	Q09472	109	2	0.0005	host
mycobacterium_tuberculosis	Q96D14	Q09472	109	2	0.0005	host
mycobacterium_tuberculosis	Q9BW54	Q09472	109	2	0.0005	host
mycobacterium_tuberculosis	Q6LEF0	Q09472	109	3	0.0007	host
mycobacterium_tuberculosis	Q9H4Z5	Q09472	109	2	0.0005	host
mycobacterium_tuberculosis	Q9BVE5	Q09472	109	1	0.0002	host
mycobacterium_tuberculosis	Q92534	Q09472	109	2	0.0005	host
mycobacterium_tuberculosis	P18849	Q09472	109	2	0.0005	host
mycobacterium_tuberculosis	Q96JT8	Q09472	109	2	0.0005	host
mycobacterium_tuberculosis	Q9BV69	Q09472	109	1	0.0002	host
mycobacterium_tuberculosis	Q1KLZ6	Q09472	109	2	0.0005	host
mycobacterium_tuberculosis	P18146	Q09472	109	2	0.0005	host
staphylococcus_aureus	Q92794	Q09472	109	1	0.0086	host
staphylococcus_aureus	Q9UP74	Q09472	109	1	0.0086	host
staphylococcus_aureus	Q9UEV0	Q09472	109	1	0.0086	host
staphylococcus_aureus	Q9BWB6	Q09472	109	1	0.0086	host
staphylococcus_aureus	Q92534	Q09472	109	1	0.0086	host
staphylococcus_aureus	Q92769	Q09472	109	2	0.0172	host
staphylococcus_aureus	Q8IXZ5	Q09472	109	1	0.0086	host
staphylococcus_aureus	Q9UBN7	Q09472	109	1	0.0086	host
staphylococcus_aureus	Q96FI6	Q09472	109	1	0.0086	host
staphylococcus_aureus	Q96JT8	Q09472	109	1	0.0086	host
staphylococcus_aureus	Q86VB3	Q09472	109	1	0.0086	host
pseudomonas_aeruginosa	Q9NTK8	Q09472	109	1	0.0115	host
pseudomonas_aeruginosa	Q9UD95	Q09472	109	1	0.0115	host
pseudomonas_aeruginosa	Q9UQ18	Q09472	109	1	0.0115	host
pseudomonas_aeruginosa	Q9UCS0	Q09472	109	1	0.0115	host
escherichia_coli	P07947	Q9UMG5	107	3	0.0005	host
escherichia_coli	Q52LZ6	Q9UMG5	107	7	0.0011	host
escherichia_coli	Q9UIC3	Q9UMG5	107	1	0.0002	host
escherichia_coli	Q9UPE3	Q9UMG5	107	2	0.0003	host
escherichia_coli	Q9BVQ5	Q9UMG5	107	6	0.0010	host
escherichia_coli	Q9BW54	Q9UMG5	107	2	0.0003	host
escherichia_coli	Q8IVC5	Q9UMG5	107	3	0.0005	host
escherichia_coli	Q9UII8	Q9UMG5	107	7	0.0011	host
escherichia_coli	Q9UCX5	Q9UMG5	107	3	0.0005	host
escherichia_coli	Q2V575	Q9UMG5	107	5	0.0008	host
escherichia_coli	Q9UKV8	Q9UMG5	107	5	0.0008	host
escherichia_coli	Q5SRH4	Q9UMG5	107	7	0.0011	host
escherichia_coli	Q6FGZ2	Q9UMG5	107	3	0.0005	host
escherichia_coli	Q8N6J0	Q9UMG5	107	2	0.0003	host
escherichia_coli	Q6FGZ6	Q9UMG5	107	6	0.0010	host
escherichia_coli	Q9NR36	Q9UMG5	107	3	0.0005	host
escherichia_coli	Q9UPB1	Q9UMG5	107	21	0.0034	host
escherichia_coli	Q9Y5N9	Q9UMG5	107	1	0.0002	host
escherichia_coli	Q96D10	Q9UMG5	107	3	0.0005	host
escherichia_coli	Q9UK02	Q9UMG5	107	6	0.0010	host
escherichia_coli	Q96J47	Q9UMG5	107	2	0.0003	host
escherichia_coli	Q9NTK6	Q9UMG5	107	6	0.0010	host
escherichia_coli	Q9UMV0	Q9UMG5	107	2	0.0003	host
escherichia_coli	Q17RN1	Q9UMG5	107	1	0.0002	host
escherichia_coli	Q9NQK5	Q9UMG5	107	2	0.0003	host
escherichia_coli	Q9Y4I3	Q9UMG5	107	3	0.0005	host
escherichia_coli	Q9UD95	Q9UMG5	107	2	0.0003	host
escherichia_coli	P22681	Q9UMG5	107	6	0.0010	host
escherichia_coli	Q8N1A1	Q9UMG5	107	3	0.0005	host
escherichia_coli	Q9UDI2	Q9UMG5	107	2	0.0003	host
escherichia_coli	Q9Y6I3	Q9UMG5	107	2	0.0003	host
escherichia_coli	Q9H5A8	Q9UMG5	107	1	0.0002	host
escherichia_coli	O14511	Q9UMG5	107	3	0.0005	host
escherichia_coli	Q9Y220	Q9UMG5	107	2	0.0003	host
escherichia_coli	Q96RE4	Q9UMG5	107	4	0.0006	host
escherichia_coli	Q9UIQ4	Q9UMG5	107	2	0.0003	host
escherichia_coli	Q9UCE2	Q9UMG5	107	2	0.0003	host
escherichia_coli	Q8WUM6	Q9UMG5	107	3	0.0005	host
escherichia_coli	Q9BTB4	Q9UMG5	107	2	0.0003	host
escherichia_coli	Q9UP73	Q9UMG5	107	2	0.0003	host
escherichia_coli	Q6PID4	Q9UMG5	107	2	0.0003	host
escherichia_coli	Q59EW4	Q9UMG5	107	3	0.0005	host
escherichia_coli	Q9UPH9	Q9UMG5	107	2	0.0003	host
escherichia_coli	Q9HAP4	Q9UMG5	107	3	0.0005	host
escherichia_coli	Q9HCX9	Q9UMG5	107	2	0.0003	host
escherichia_coli	Q9Y5Z3	Q9UMG5	107	5	0.0008	host
escherichia_coli	Q86WQ5	Q9UMG5	107	2	0.0003	host
escherichia_coli	Q9UIS7	Q9UMG5	107	1	0.0002	host
escherichia_coli	Q15860	Q9UMG5	107	2	0.0003	host
escherichia_coli	Q99762	Q9UMG5	107	5	0.0008	host
escherichia_coli	Q96HD7	Q9UMG5	107	2	0.0003	host
escherichia_coli	Q9UK67	Q9UMG5	107	2	0.0003	host
escherichia_coli	Q8IYW3	Q9UMG5	107	2	0.0003	host
escherichia_coli	Q8IWI7	Q9UMG5	107	3	0.0005	host
escherichia_coli	P18849	Q9UMG5	107	3	0.0005	host
escherichia_coli	Q96HR2	Q9UMG5	107	2	0.0003	host
escherichia_coli	Q9BTK8	Q9UMG5	107	2	0.0003	host
escherichia_coli	Q15282	Q9UMG5	107	1	0.0002	host
escherichia_coli	Q96CL1	Q9UMG5	107	2	0.0003	host
escherichia_coli	Q969T5	Q9UMG5	107	3	0.0005	host
escherichia_coli	Q9UDI1	Q9UMG5	107	1	0.0002	host
escherichia_coli	Q8WWS8	Q9UMG5	107	1	0.0002	host
escherichia_coli	Q9UJM3	Q9UMG5	107	1	0.0002	host
escherichia_coli	Q37526	Q9UMG5	107	1	0.0002	host
escherichia_coli	P21371	Q9UMG5	107	1	0.0002	host
escherichia_coli	Q9UME3	Q9UMG5	107	2	0.0003	host
escherichia_coli	Q9UDL5	Q9UMG5	107	1	0.0002	host
escherichia_coli	Q96EM2	Q9UMG5	107	1	0.0002	host
escherichia_coli	Q96IN1	Q9UMG5	107	1	0.0002	host
escherichia_coli	Q9UMJ5	Q9UMG5	107	1	0.0002	host
escherichia_coli	Q6FI44	Q9UMG5	107	1	0.0002	host
escherichia_coli	P07948	Q9UMG5	107	1	0.0002	host
escherichia_coli	Q07889	Q9UMG5	107	1	0.0002	host
escherichia_coli	Q9UDA5	Q9UMG5	107	1	0.0002	host
escherichia_coli	Q9UDG1	Q9UMG5	107	1	0.0002	host
mycobacterium_tuberculosis	P07948	Q9UMG5	107	3	0.0007	host
mycobacterium_tuberculosis	Q9UDG1	Q9UMG5	107	3	0.0007	host
mycobacterium_tuberculosis	Q9UCX5	Q9UMG5	107	1	0.0002	host
mycobacterium_tuberculosis	Q9BTK8	Q9UMG5	107	1	0.0002	host
mycobacterium_tuberculosis	Q9UDI2	Q9UMG5	107	3	0.0007	host
mycobacterium_tuberculosis	Q9NTK6	Q9UMG5	107	3	0.0007	host
mycobacterium_tuberculosis	Q8N1C0	Q9UMG5	107	3	0.0007	host
mycobacterium_tuberculosis	Q07889	Q9UMG5	107	3	0.0007	host
mycobacterium_tuberculosis	Q96HD7	Q9UMG5	107	1	0.0002	host
mycobacterium_tuberculosis	Q8IYW3	Q9UMG5	107	1	0.0002	host
mycobacterium_tuberculosis	Q969T5	Q9UMG5	107	1	0.0002	host
mycobacterium_tuberculosis	P21371	Q9UMG5	107	3	0.0007	host
mycobacterium_tuberculosis	Q96HR2	Q9UMG5	107	2	0.0005	host
mycobacterium_tuberculosis	Q96HJ0	Q9UMG5	107	2	0.0005	host
mycobacterium_tuberculosis	Q6UW88	Q9UMG5	107	1	0.0002	host
mycobacterium_tuberculosis	Q63059	Q9UMG5	107	2	0.0005	host
mycobacterium_tuberculosis	P46109	Q9UMG5	107	2	0.0005	host
mycobacterium_tuberculosis	Q9UDA5	Q9UMG5	107	1	0.0002	host
mycobacterium_tuberculosis	Q8N1A1	Q9UMG5	107	2	0.0005	host
mycobacterium_tuberculosis	Q9UDI1	Q9UMG5	107	2	0.0005	host
mycobacterium_tuberculosis	Q96J47	Q9UMG5	107	3	0.0007	host
mycobacterium_tuberculosis	Q9NQQ4	Q9UMG5	107	3	0.0007	host
mycobacterium_tuberculosis	Q9UIS7	Q9UMG5	107	2	0.0005	host
mycobacterium_tuberculosis	Q6PID4	Q9UMG5	107	3	0.0007	host
mycobacterium_tuberculosis	Q9BVQ5	Q9UMG5	107	2	0.0005	host
mycobacterium_tuberculosis	Q9Y4I3	Q9UMG5	107	3	0.0007	host
mycobacterium_tuberculosis	Q96D10	Q9UMG5	107	2	0.0005	host
mycobacterium_tuberculosis	Q96CL1	Q9UMG5	107	2	0.0005	host
mycobacterium_tuberculosis	Q8IVC5	Q9UMG5	107	3	0.0007	host
mycobacterium_tuberculosis	Q9HAP4	Q9UMG5	107	2	0.0005	host
mycobacterium_tuberculosis	Q9H060	Q9UMG5	107	1	0.0002	host
mycobacterium_tuberculosis	Q9UQH6	Q9UMG5	107	2	0.0005	host
mycobacterium_tuberculosis	Q9UII8	Q9UMG5	107	2	0.0005	host
mycobacterium_tuberculosis	Q9ULJ5	Q9UMG5	107	1	0.0002	host
mycobacterium_tuberculosis	Q8WUM6	Q9UMG5	107	2	0.0005	host
mycobacterium_tuberculosis	Q9NR36	Q9UMG5	107	3	0.0007	host
mycobacterium_tuberculosis	Q5SRH4	Q9UMG5	107	3	0.0007	host
mycobacterium_tuberculosis	Q9UME3	Q9UMG5	107	1	0.0002	host
mycobacterium_tuberculosis	Q86V33	Q9UMG5	107	2	0.0005	host
mycobacterium_tuberculosis	P00995	Q9UMG5	107	1	0.0002	host
mycobacterium_tuberculosis	Q9UD95	Q9UMG5	107	2	0.0005	host
mycobacterium_tuberculosis	Q9UDL5	Q9UMG5	107	2	0.0005	host
mycobacterium_tuberculosis	Q9Y220	Q9UMG5	107	3	0.0007	host
mycobacterium_tuberculosis	Q9H391	Q9UMG5	107	2	0.0005	host
mycobacterium_tuberculosis	Q8IWI7	Q9UMG5	107	1	0.0002	host
mycobacterium_tuberculosis	Q96EM2	Q9UMG5	107	2	0.0005	host
mycobacterium_tuberculosis	Q9HCX9	Q9UMG5	107	2	0.0005	host
mycobacterium_tuberculosis	Q17RN1	Q9UMG5	107	4	0.0010	host
mycobacterium_tuberculosis	Q86XU4	Q9UMG5	107	1	0.0002	host
mycobacterium_tuberculosis	Q9Y5Z3	Q9UMG5	107	3	0.0007	host
mycobacterium_tuberculosis	Q9UCE2	Q9UMG5	107	3	0.0007	host
mycobacterium_tuberculosis	Q8N6J0	Q9UMG5	107	1	0.0002	host
mycobacterium_tuberculosis	Q9UPB1	Q9UMG5	107	3	0.0007	host
mycobacterium_tuberculosis	Q9UJ36	Q9UMG5	107	2	0.0005	host
mycobacterium_tuberculosis	Q6FGZ2	Q9UMG5	107	2	0.0005	host
mycobacterium_tuberculosis	Q15860	Q9UMG5	107	3	0.0007	host
mycobacterium_tuberculosis	Q9Y6I3	Q9UMG5	107	2	0.0005	host
mycobacterium_tuberculosis	Q99762	Q9UMG5	107	1	0.0002	host
mycobacterium_tuberculosis	Q6FI44	Q9UMG5	107	2	0.0005	host
mycobacterium_tuberculosis	Q9UMJ5	Q9UMG5	107	2	0.0005	host
mycobacterium_tuberculosis	X5D2V5	Q9UMG5	107	3	0.0007	host
mycobacterium_tuberculosis	Q9BUD7	Q9UMG5	107	3	0.0007	host
mycobacterium_tuberculosis	Q9Y4J2	Q9UMG5	107	2	0.0005	host
mycobacterium_tuberculosis	Q99075	Q9UMG5	107	2	0.0005	host
mycobacterium_tuberculosis	Q9UIQ4	Q9UMG5	107	1	0.0002	host
mycobacterium_tuberculosis	Q15282	Q9UMG5	107	4	0.0010	host
mycobacterium_tuberculosis	Q9UK02	Q9UMG5	107	2	0.0005	host
mycobacterium_tuberculosis	Q9UPE3	Q9UMG5	107	3	0.0007	host
mycobacterium_tuberculosis	Q52LZ6	Q9UMG5	107	2	0.0005	host
mycobacterium_tuberculosis	Q8N1C5	Q9UMG5	107	2	0.0005	host
mycobacterium_tuberculosis	Q37526	Q9UMG5	107	2	0.0005	host
mycobacterium_tuberculosis	Q9UKM3	Q9UMG5	107	1	0.0002	host
mycobacterium_tuberculosis	Q96RE4	Q9UMG5	107	2	0.0005	host
mycobacterium_tuberculosis	Q9UP73	Q9UMG5	107	2	0.0005	host
mycobacterium_tuberculosis	Q8WWS8	Q9UMG5	107	2	0.0005	host
mycobacterium_tuberculosis	P16333	Q9UMG5	107	2	0.0005	host
mycobacterium_tuberculosis	Q9UIC3	Q9UMG5	107	2	0.0005	host
mycobacterium_tuberculosis	Q9UJM3	Q9UMG5	107	1	0.0002	host
mycobacterium_tuberculosis	Q9NQK5	Q9UMG5	107	1	0.0002	host
mycobacterium_tuberculosis	Q59EW4	Q9UMG5	107	2	0.0005	host
mycobacterium_tuberculosis	Q9BTB4	Q9UMG5	107	3	0.0007	host
mycobacterium_tuberculosis	P07947	Q9UMG5	107	2	0.0005	host
mycobacterium_tuberculosis	O14511	Q9UMG5	107	2	0.0005	host
mycobacterium_tuberculosis	Q2V575	Q9UMG5	107	1	0.0002	host
mycobacterium_tuberculosis	Q96DH0	Q9UMG5	107	2	0.0005	host
mycobacterium_tuberculosis	Q6FGZ6	Q9UMG5	107	2	0.0005	host
mycobacterium_tuberculosis	Q9BW54	Q9UMG5	107	2	0.0005	host
mycobacterium_tuberculosis	Q9Y5N9	Q9UMG5	107	3	0.0007	host
mycobacterium_tuberculosis	Q6FH69	Q9UMG5	107	1	0.0002	host
mycobacterium_tuberculosis	Q9UKV8	Q9UMG5	107	2	0.0005	host
mycobacterium_tuberculosis	Q6P1W2	Q9UMG5	107	1	0.0002	host
mycobacterium_tuberculosis	Q96F48	Q9UMG5	107	1	0.0002	host
mycobacterium_tuberculosis	P22681	Q9UMG5	107	3	0.0007	host
mycobacterium_tuberculosis	Q96IN1	Q9UMG5	107	1	0.0002	host
mycobacterium_tuberculosis	Q9UFI4	Q9UMG5	107	1	0.0002	host
mycobacterium_tuberculosis	P18849	Q9UMG5	107	2	0.0005	host
mycobacterium_tuberculosis	Q86WQ5	Q9UMG5	107	1	0.0002	host
mycobacterium_tuberculosis	Q9UPH9	Q9UMG5	107	2	0.0005	host
mycobacterium_tuberculosis	Q1KLZ6	Q9UMG5	107	2	0.0005	host
mycobacterium_tuberculosis	Q5U026	Q9UMG5	107	1	0.0002	host
mycobacterium_tuberculosis	Q9H5A8	Q9UMG5	107	2	0.0005	host
mycobacterium_tuberculosis	Q9UK67	Q9UMG5	107	1	0.0002	host
mycobacterium_tuberculosis	Q9NYR0	Q9UMG5	107	1	0.0002	host
staphylococcus_aureus	Q6FI44	Q9UMG5	107	1	0.0086	host
staphylococcus_aureus	Q9NQQ4	Q9UMG5	107	1	0.0086	host
staphylococcus_aureus	Q9H5A8	Q9UMG5	107	1	0.0086	host
staphylococcus_aureus	Q8IYW3	Q9UMG5	107	1	0.0086	host
staphylococcus_aureus	Q9Y4I3	Q9UMG5	107	1	0.0086	host
staphylococcus_aureus	P22681	Q9UMG5	107	1	0.0086	host
staphylococcus_aureus	Q9UDI2	Q9UMG5	107	1	0.0086	host
staphylococcus_aureus	Q96HD7	Q9UMG5	107	1	0.0086	host
pseudomonas_aeruginosa	Q99075	Q9UMG5	107	1	0.0115	host
pseudomonas_aeruginosa	Q9UD95	Q9UMG5	107	1	0.0115	host
pseudomonas_aeruginosa	Q9BUD7	Q9UMG5	107	1	0.0115	host
pseudomonas_aeruginosa	Q9UJM3	Q9UMG5	107	1	0.0115	host
pseudomonas_aeruginosa	Q9H060	Q9UMG5	107	1	0.0115	host
pseudomonas_aeruginosa	Q9HAP4	Q9UMG5	107	1	0.0115	host
pseudomonas_aeruginosa	Q9UDI2	Q9UMG5	107	1	0.0115	host
pseudomonas_aeruginosa	Q9UK67	Q9UMG5	107	1	0.0115	host
escherichia_coli	Q9NZE4	Q9UDI2	104	2	0.0003	host
escherichia_coli	Q96H59	Q9UDI2	104	4	0.0006	host
escherichia_coli	Q9UQ92	Q9UDI2	104	3	0.0005	host
escherichia_coli	Q9UIC3	Q9UDI2	104	1	0.0002	host
escherichia_coli	P46940	Q9UDI2	104	5	0.0008	host
escherichia_coli	Q969S4	Q9UDI2	104	6	0.0010	host
escherichia_coli	Q96RJ1	Q9UDI2	104	2	0.0003	host
escherichia_coli	Q8TDX0	Q9UDI2	104	3	0.0005	host
escherichia_coli	Q96H99	Q9UDI2	104	2	0.0003	host
escherichia_coli	Q13233	Q9UDI2	104	6	0.0010	host
escherichia_coli	Q9UII8	Q9UDI2	104	7	0.0011	host
escherichia_coli	Q13576	Q9UDI2	104	2	0.0003	host
escherichia_coli	Q8N5D7	Q9UDI2	104	1	0.0002	host
escherichia_coli	Q24JU2	Q9UDI2	104	6	0.0010	host
escherichia_coli	Q2V575	Q9UDI2	104	5	0.0008	host
escherichia_coli	Q9Y5V2	Q9UDI2	104	4	0.0006	host
escherichia_coli	Q8N6J0	Q9UDI2	104	2	0.0003	host
escherichia_coli	Q86VI3	Q9UDI2	104	2	0.0003	host
escherichia_coli	P62834	Q9UDI2	104	3	0.0005	host
escherichia_coli	Q9UQN5	Q9UDI2	104	7	0.0011	host
escherichia_coli	Q5HYA4	Q9UDI2	104	9	0.0015	host
escherichia_coli	Q8WW06	Q9UDI2	104	6	0.0010	host
escherichia_coli	Q9BYG4	Q9UDI2	104	1	0.0002	host
escherichia_coli	Q9P2F2	Q9UDI2	104	3	0.0005	host
escherichia_coli	Q6Q317	Q9UDI2	104	2	0.0003	host
escherichia_coli	P22681	Q9UDI2	104	6	0.0010	host
escherichia_coli	Q8N173	Q9UDI2	104	5	0.0008	host
escherichia_coli	Q8N5C5	Q9UDI2	104	3	0.0005	host
escherichia_coli	Q9UEJ4	Q9UDI2	104	2	0.0003	host
escherichia_coli	Q9H5A8	Q9UDI2	104	1	0.0002	host
escherichia_coli	Q96PY5	Q9UDI2	104	2	0.0003	host
escherichia_coli	Q96N96	Q9UDI2	104	1	0.0002	host
escherichia_coli	Q86W79	Q9UDI2	104	2	0.0003	host
escherichia_coli	Q99646	Q9UDI2	104	4	0.0006	host
escherichia_coli	Q07960	Q9UDI2	104	2	0.0003	host
escherichia_coli	Q9P0J8	Q9UDI2	104	5	0.0008	host
escherichia_coli	Q9P2W2	Q9UDI2	104	5	0.0008	host
escherichia_coli	Q9Y6E0	Q9UDI2	104	3	0.0005	host
escherichia_coli	Q9UFU0	Q9UDI2	104	1	0.0002	host
escherichia_coli	Q9BWB6	Q9UDI2	104	1	0.0002	host
escherichia_coli	Q9NSV4	Q9UDI2	104	2	0.0003	host
escherichia_coli	Q9NXG1	Q9UDI2	104	2	0.0003	host
escherichia_coli	Q9UPU4	Q9UDI2	104	1	0.0002	host
escherichia_coli	Q9UJB3	Q9UDI2	104	2	0.0003	host
escherichia_coli	Q29RG0	Q9UDI2	104	5	0.0008	host
escherichia_coli	Q96MN3	Q9UDI2	104	2	0.0003	host
escherichia_coli	Q9H7P2	Q9UDI2	104	2	0.0003	host
escherichia_coli	Q9UP73	Q9UDI2	104	2	0.0003	host
escherichia_coli	Q9P2P2	Q9UDI2	104	2	0.0003	host
escherichia_coli	Q59GZ4	Q9UDI2	104	8	0.0013	host
escherichia_coli	Q9NPJ7	Q9UDI2	104	1	0.0002	host
escherichia_coli	Q5JSL6	Q9UDI2	104	2	0.0003	host
escherichia_coli	Q9ULF6	Q9UDI2	104	2	0.0003	host
escherichia_coli	Q15860	Q9UDI2	104	2	0.0003	host
escherichia_coli	Q17RT7	Q9UDI2	104	1	0.0002	host
escherichia_coli	Q8NCX9	Q9UDI2	104	2	0.0003	host
escherichia_coli	Q9ULG4	Q9UDI2	104	3	0.0005	host
escherichia_coli	Q9C092	Q9UDI2	104	1	0.0002	host
escherichia_coli	Q96E63	Q9UDI2	104	2	0.0003	host
escherichia_coli	Q12982	Q9UDI2	104	1	0.0002	host
escherichia_coli	Q9ULS8	Q9UDI2	104	1	0.0002	host
escherichia_coli	Q8N679	Q9UDI2	104	1	0.0002	host
escherichia_coli	Q93042	Q9UDI2	104	2	0.0003	host
escherichia_coli	Q9UD85	Q9UDI2	104	1	0.0002	host
escherichia_coli	Q9BYV0	Q9UDI2	104	1	0.0002	host
escherichia_coli	Q9NQD6	Q9UDI2	104	2	0.0003	host
escherichia_coli	Q9NYE6	Q9UDI2	104	2	0.0003	host
escherichia_coli	Q9BSB1	Q9UDI2	104	1	0.0002	host
escherichia_coli	Q6IBM5	Q9UDI2	104	1	0.0002	host
escherichia_coli	Q6P2G4	Q9UDI2	104	2	0.0003	host
escherichia_coli	Q9NQU5	Q9UDI2	104	1	0.0002	host
escherichia_coli	Q9NXI8	Q9UDI2	104	3	0.0005	host
escherichia_coli	Q9Y5X8	Q9UDI2	104	2	0.0003	host
escherichia_coli	Q9UNT7	Q9UDI2	104	2	0.0003	host
escherichia_coli	Q9NYT8	Q9UDI2	104	1	0.0002	host
escherichia_coli	Q9UMG5	Q9UDI2	104	1	0.0002	host
escherichia_coli	Q9BWG3	Q9UDI2	104	1	0.0002	host
escherichia_coli	Q9Y2L3	Q9UDI2	104	2	0.0003	host
escherichia_coli	Q8N3M1	Q9UDI2	104	1	0.0002	host
mycobacterium_tuberculosis	Q8N173	Q9UDI2	104	3	0.0007	host
mycobacterium_tuberculosis	Q8N679	Q9UDI2	104	3	0.0007	host
mycobacterium_tuberculosis	Q9UQN5	Q9UDI2	104	2	0.0005	host
mycobacterium_tuberculosis	P62834	Q9UDI2	104	3	0.0007	host
mycobacterium_tuberculosis	Q9UFU0	Q9UDI2	104	2	0.0005	host
mycobacterium_tuberculosis	Q969S4	Q9UDI2	104	3	0.0007	host
mycobacterium_tuberculosis	Q93042	Q9UDI2	104	2	0.0005	host
mycobacterium_tuberculosis	Q6IBM5	Q9UDI2	104	3	0.0007	host
mycobacterium_tuberculosis	Q9UMK2	Q9UDI2	104	2	0.0005	host
mycobacterium_tuberculosis	Q8TDX0	Q9UDI2	104	2	0.0005	host
mycobacterium_tuberculosis	Q7Z746	Q9UDI2	104	2	0.0005	host
mycobacterium_tuberculosis	Q9Y6E0	Q9UDI2	104	3	0.0007	host
mycobacterium_tuberculosis	Q6Q317	Q9UDI2	104	3	0.0007	host
mycobacterium_tuberculosis	Q9NQU5	Q9UDI2	104	1	0.0002	host
mycobacterium_tuberculosis	Q8N3M1	Q9UDI2	104	3	0.0007	host
mycobacterium_tuberculosis	Q9UPU4	Q9UDI2	104	3	0.0007	host
mycobacterium_tuberculosis	P52566	Q9UDI2	104	3	0.0007	host
mycobacterium_tuberculosis	Q24JU2	Q9UDI2	104	1	0.0002	host
mycobacterium_tuberculosis	Q9Y5V2	Q9UDI2	104	3	0.0007	host
mycobacterium_tuberculosis	Q6QEF7	Q9UDI2	104	1	0.0002	host
mycobacterium_tuberculosis	Q9NZE4	Q9UDI2	104	2	0.0005	host
mycobacterium_tuberculosis	Q59GZ4	Q9UDI2	104	2	0.0005	host
mycobacterium_tuberculosis	Q9UNT7	Q9UDI2	104	1	0.0002	host
mycobacterium_tuberculosis	Q9BSB1	Q9UDI2	104	3	0.0007	host
mycobacterium_tuberculosis	Q9NXG1	Q9UDI2	104	1	0.0002	host
mycobacterium_tuberculosis	Q9UQB8	Q9UDI2	104	3	0.0007	host
mycobacterium_tuberculosis	Q9BWB6	Q9UDI2	104	4	0.0010	host
mycobacterium_tuberculosis	Q9UD85	Q9UDI2	104	4	0.0010	host
mycobacterium_tuberculosis	Q96N96	Q9UDI2	104	3	0.0007	host
mycobacterium_tuberculosis	Q8N4D9	Q9UDI2	104	3	0.0007	host
mycobacterium_tuberculosis	Q17RT7	Q9UDI2	104	4	0.0010	host
mycobacterium_tuberculosis	Q9UNJ9	Q9UDI2	104	3	0.0007	host
mycobacterium_tuberculosis	Q8NCX9	Q9UDI2	104	4	0.0010	host
mycobacterium_tuberculosis	Q9UJB3	Q9UDI2	104	1	0.0002	host
mycobacterium_tuberculosis	Q9UQH6	Q9UDI2	104	2	0.0005	host
mycobacterium_tuberculosis	Q9UII8	Q9UDI2	104	2	0.0005	host
mycobacterium_tuberculosis	Q96MN3	Q9UDI2	104	3	0.0007	host
mycobacterium_tuberculosis	Q9P2W2	Q9UDI2	104	3	0.0007	host
mycobacterium_tuberculosis	Q9ULS8	Q9UDI2	104	2	0.0005	host
mycobacterium_tuberculosis	Q9NW54	Q9UDI2	104	2	0.0005	host
mycobacterium_tuberculosis	Q86V33	Q9UDI2	104	2	0.0005	host
mycobacterium_tuberculosis	Q13576	Q9UDI2	104	3	0.0007	host
mycobacterium_tuberculosis	Q9H391	Q9UDI2	104	2	0.0005	host
mycobacterium_tuberculosis	Q29RG0	Q9UDI2	104	3	0.0007	host
mycobacterium_tuberculosis	Q9UGQ4	Q9UDI2	104	1	0.0002	host
mycobacterium_tuberculosis	Q96H99	Q9UDI2	104	1	0.0002	host
mycobacterium_tuberculosis	Q86VI3	Q9UDI2	104	3	0.0007	host
mycobacterium_tuberculosis	Q9UEJ4	Q9UDI2	104	4	0.0010	host
mycobacterium_tuberculosis	Q96H59	Q9UDI2	104	2	0.0005	host
mycobacterium_tuberculosis	Q9BWG3	Q9UDI2	104	2	0.0005	host
mycobacterium_tuberculosis	Q13233	Q9UDI2	104	2	0.0005	host
mycobacterium_tuberculosis	Q8N6J0	Q9UDI2	104	1	0.0002	host
mycobacterium_tuberculosis	Q9Y2X7	Q9UDI2	104	2	0.0005	host
mycobacterium_tuberculosis	Q9UJ36	Q9UDI2	104	2	0.0005	host
mycobacterium_tuberculosis	Q6P2G4	Q9UDI2	104	2	0.0005	host
mycobacterium_tuberculosis	Q15860	Q9UDI2	104	3	0.0007	host
mycobacterium_tuberculosis	Q07960	Q9UDI2	104	2	0.0005	host
mycobacterium_tuberculosis	Q8N5D7	Q9UDI2	104	3	0.0007	host
mycobacterium_tuberculosis	Q9UMG5	Q9UDI2	104	3	0.0007	host
mycobacterium_tuberculosis	Q9Y5X8	Q9UDI2	104	3	0.0007	host
mycobacterium_tuberculosis	Q9NYT8	Q9UDI2	104	3	0.0007	host
mycobacterium_tuberculosis	Q9NPJ7	Q9UDI2	104	1	0.0002	host
mycobacterium_tuberculosis	Q5HYA4	Q9UDI2	104	3	0.0007	host
mycobacterium_tuberculosis	P46940	Q9UDI2	104	2	0.0005	host
mycobacterium_tuberculosis	Q9UQ92	Q9UDI2	104	3	0.0007	host
mycobacterium_tuberculosis	Q8WW06	Q9UDI2	104	3	0.0007	host
mycobacterium_tuberculosis	Q8N1C5	Q9UDI2	104	2	0.0005	host
mycobacterium_tuberculosis	Q308M2	Q9UDI2	104	2	0.0005	host
mycobacterium_tuberculosis	Q9NYE6	Q9UDI2	104	1	0.0002	host
mycobacterium_tuberculosis	Q9UP73	Q9UDI2	104	2	0.0005	host
mycobacterium_tuberculosis	Q12982	Q9UDI2	104	2	0.0005	host
mycobacterium_tuberculosis	Q9P0J8	Q9UDI2	104	3	0.0007	host
mycobacterium_tuberculosis	Q96RJ1	Q9UDI2	104	2	0.0005	host
mycobacterium_tuberculosis	P16333	Q9UDI2	104	2	0.0005	host
mycobacterium_tuberculosis	Q99646	Q9UDI2	104	1	0.0002	host
mycobacterium_tuberculosis	Q9UIC3	Q9UDI2	104	2	0.0005	host
mycobacterium_tuberculosis	Q6ISC3	Q9UDI2	104	2	0.0005	host
mycobacterium_tuberculosis	Q86XH0	Q9UDI2	104	1	0.0002	host
mycobacterium_tuberculosis	Q96PY5	Q9UDI2	104	2	0.0005	host
mycobacterium_tuberculosis	Q8N5C5	Q9UDI2	104	2	0.0005	host
mycobacterium_tuberculosis	Q9ULF6	Q9UDI2	104	2	0.0005	host
mycobacterium_tuberculosis	Q9NXI8	Q9UDI2	104	1	0.0002	host
mycobacterium_tuberculosis	Q2V575	Q9UDI2	104	1	0.0002	host
mycobacterium_tuberculosis	Q9ULG4	Q9UDI2	104	2	0.0005	host
mycobacterium_tuberculosis	Q5JSL6	Q9UDI2	104	1	0.0002	host
mycobacterium_tuberculosis	Q86W79	Q9UDI2	104	2	0.0005	host
mycobacterium_tuberculosis	P22681	Q9UDI2	104	3	0.0007	host
mycobacterium_tuberculosis	Q9H6N1	Q9UDI2	104	1	0.0002	host
mycobacterium_tuberculosis	Q9C092	Q9UDI2	104	1	0.0002	host
mycobacterium_tuberculosis	Q9NQD6	Q9UDI2	104	1	0.0002	host
mycobacterium_tuberculosis	Q9BYV0	Q9UDI2	104	1	0.0002	host
mycobacterium_tuberculosis	Q9NSV4	Q9UDI2	104	1	0.0002	host
mycobacterium_tuberculosis	Q9H5A8	Q9UDI2	104	2	0.0005	host
mycobacterium_tuberculosis	Q96C82	Q9UDI2	104	1	0.0002	host
staphylococcus_aureus	Q9BWB6	Q9UDI2	104	1	0.0086	host
staphylococcus_aureus	Q9C092	Q9UDI2	104	1	0.0086	host
staphylococcus_aureus	Q9H5A8	Q9UDI2	104	1	0.0086	host
staphylococcus_aureus	Q9Y510	Q9UDI2	104	1	0.0086	host
staphylococcus_aureus	P46940	Q9UDI2	104	1	0.0086	host
staphylococcus_aureus	Q9UD85	Q9UDI2	104	1	0.0086	host
staphylococcus_aureus	Q9NYT8	Q9UDI2	104	1	0.0086	host
staphylococcus_aureus	Q8N5D7	Q9UDI2	104	1	0.0086	host
staphylococcus_aureus	P22681	Q9UDI2	104	1	0.0086	host
staphylococcus_aureus	Q9UMG5	Q9UDI2	104	2	0.0172	host
staphylococcus_aureus	Q8NCX9	Q9UDI2	104	2	0.0172	host
pseudomonas_aeruginosa	Q9UD85	Q9UDI2	104	1	0.0115	host
pseudomonas_aeruginosa	Q7Z746	Q9UDI2	104	1	0.0115	host
escherichia_coli	P46940	Q9BTB4	103	5	0.0008	host
escherichia_coli	Q9Y6Q9	Q8TDX0	103	21	0.0034	host
escherichia_coli	Q96J60	Q8TDX0	103	8	0.0013	host
escherichia_coli	Q9UFP7	Q8TDX0	103	8	0.0013	host
escherichia_coli	Q9Y4Y7	Q8TDX0	103	7	0.0011	host
escherichia_coli	Q9BW54	Q8TDX0	103	2	0.0003	host
escherichia_coli	Q9BW54	Q9BTB4	103	2	0.0003	host
escherichia_coli	Q8TDX0	Q9BTB4	103	3	0.0005	host
escherichia_coli	Q8IYD6	Q8TDX0	103	2	0.0003	host
escherichia_coli	Q9UMA7	Q8TDX0	103	2	0.0003	host
escherichia_coli	Q8IY10	Q8TDX0	103	4	0.0006	host
escherichia_coli	Q8IY10	Q9BTB4	103	4	0.0006	host
escherichia_coli	Q9BUB5	Q8TDX0	103	6	0.0010	host
escherichia_coli	Q2PP16	Q9BTB4	103	3	0.0005	host
escherichia_coli	Q96H99	Q9BTB4	103	2	0.0003	host
escherichia_coli	Q9UCT6	Q8TDX0	103	2	0.0003	host
escherichia_coli	Q13233	Q8TDX0	103	6	0.0010	host
escherichia_coli	Q53ES8	Q8TDX0	103	9	0.0015	host
escherichia_coli	Q8N5D7	Q9BTB4	103	1	0.0002	host
escherichia_coli	Q86SS8	Q8TDX0	103	3	0.0005	host
escherichia_coli	Q24JU2	Q9BTB4	103	6	0.0010	host
escherichia_coli	Q9H023	Q9BTB4	103	6	0.0010	host
escherichia_coli	P35638	Q8TDX0	103	3	0.0005	host
escherichia_coli	Q75MM2	Q9BTB4	103	4	0.0006	host
escherichia_coli	Q6PIE6	Q8TDX0	103	5	0.0008	host
escherichia_coli	Q6FGZ2	Q9BTB4	103	3	0.0005	host
escherichia_coli	Q6N0A4	Q8TDX0	103	1	0.0002	host
escherichia_coli	Q2XNF2	Q8TDX0	103	5	0.0008	host
escherichia_coli	Q9BRA6	Q8TDX0	103	2	0.0003	host
escherichia_coli	Q86VI3	Q9BTB4	103	2	0.0003	host
escherichia_coli	Q6NZI3	Q9BTB4	103	2	0.0003	host
escherichia_coli	Q9UQN5	Q9BTB4	103	7	0.0011	host
escherichia_coli	Q5HYA4	Q9BTB4	103	9	0.0015	host
escherichia_coli	Q9UEC9	Q8TDX0	103	2	0.0003	host
escherichia_coli	Q6SLK1	Q8TDX0	103	2	0.0003	host
escherichia_coli	Q9UQ61	Q8TDX0	103	11	0.0018	host
escherichia_coli	Q6I9U7	Q8TDX0	103	3	0.0005	host
escherichia_coli	Q9Y6W6	Q8TDX0	103	3	0.0005	host
escherichia_coli	Q6Q317	Q9BTB4	103	2	0.0003	host
escherichia_coli	Q9Y5Q1	Q9BTB4	103	2	0.0003	host
escherichia_coli	Q5TZX1	Q8TDX0	103	5	0.0008	host
escherichia_coli	Q14026	Q8TDX0	103	1	0.0002	host
escherichia_coli	Q96NT2	Q8TDX0	103	1	0.0002	host
escherichia_coli	Q9BV51	Q9BTB4	103	1	0.0002	host
escherichia_coli	Q9NYE7	Q8TDX0	103	3	0.0005	host
escherichia_coli	Q8NFJ0	Q8TDX0	103	3	0.0005	host
escherichia_coli	Q9NZA8	Q9BTB4	103	2	0.0003	host
escherichia_coli	Q9UDI2	Q8TDX0	103	2	0.0003	host
escherichia_coli	Q8N5C5	Q9BTB4	103	3	0.0005	host
escherichia_coli	Q8IWK8	Q9BTB4	103	2	0.0003	host
escherichia_coli	Q8IW24	Q9BTB4	103	2	0.0003	host
escherichia_coli	Q9H5A8	Q8TDX0	103	1	0.0002	host
escherichia_coli	Q9H5A8	Q9BTB4	103	1	0.0002	host
escherichia_coli	Q9NZ70	Q8TDX0	103	2	0.0003	host
escherichia_coli	Q9BZB9	Q8TDX0	103	3	0.0005	host
escherichia_coli	Q96N96	Q9BTB4	103	1	0.0002	host
escherichia_coli	Q96JT8	Q8TDX0	103	3	0.0005	host
escherichia_coli	Q86W79	Q8TDX0	103	2	0.0003	host
escherichia_coli	Q86W79	Q9BTB4	103	2	0.0003	host
escherichia_coli	Q96AF7	Q8TDX0	103	8	0.0013	host
escherichia_coli	Q9C0G3	Q8TDX0	103	4	0.0006	host
escherichia_coli	Q9UMU2	Q9BTB4	103	3	0.0005	host
escherichia_coli	Q9UMU2	Q8TDX0	103	3	0.0005	host
escherichia_coli	Q99956	Q8TDX0	103	3	0.0005	host
escherichia_coli	Q96RE4	Q9BTB4	103	4	0.0006	host
escherichia_coli	Q07960	Q9BTB4	103	2	0.0003	host
escherichia_coli	Q9BSH6	Q8TDX0	103	3	0.0005	host
escherichia_coli	Q9P0J8	Q8TDX0	103	5	0.0008	host
escherichia_coli	Q9P0J8	Q9BTB4	103	5	0.0008	host
escherichia_coli	Q53T45	Q8TDX0	103	3	0.0005	host
escherichia_coli	Q9P2W2	Q9BTB4	103	5	0.0008	host
escherichia_coli	H0Y8J7	Q8TDX0	103	5	0.0008	host
escherichia_coli	Q9BWB6	Q8TDX0	103	1	0.0002	host
escherichia_coli	Q9BWB6	Q9BTB4	103	1	0.0002	host
escherichia_coli	Q9UJB3	Q9BTB4	103	2	0.0003	host
escherichia_coli	R4GND2	Q8TDX0	103	1	0.0002	host
escherichia_coli	Q9BTB4	Q8TDX0	103	2	0.0003	host
escherichia_coli	Q13524	Q8TDX0	103	3	0.0005	host
escherichia_coli	Q16644	Q8TDX0	103	1	0.0002	host
escherichia_coli	Q9NRY4	Q9BTB4	103	3	0.0005	host
escherichia_coli	Q9UP73	Q9BTB4	103	2	0.0003	host
escherichia_coli	Q9UKW0	Q9BTB4	103	3	0.0005	host
escherichia_coli	Q00722	Q9BTB4	103	7	0.0011	host
escherichia_coli	Q00722	Q8TDX0	103	7	0.0011	host
escherichia_coli	Q8IUS3	Q9BTB4	103	1	0.0002	host
escherichia_coli	Q9NZC0	Q8TDX0	103	2	0.0003	host
escherichia_coli	Q9Y6W5	Q9BTB4	103	2	0.0003	host
escherichia_coli	Q9UG86	Q8TDX0	103	2	0.0003	host
escherichia_coli	P28482	Q8TDX0	103	3	0.0005	host
escherichia_coli	P28482	Q9BTB4	103	3	0.0005	host
escherichia_coli	Q9ULF6	Q9BTB4	103	2	0.0003	host
escherichia_coli	Q9UPP0	Q9BTB4	103	2	0.0003	host
escherichia_coli	P52564	Q8TDX0	103	2	0.0003	host
escherichia_coli	Q8IZL4	Q8TDX0	103	1	0.0002	host
escherichia_coli	P25963	Q8TDX0	103	1	0.0002	host
escherichia_coli	Q8IZW2	Q8TDX0	103	2	0.0003	host
escherichia_coli	Q59H33	Q8TDX0	103	1	0.0002	host
escherichia_coli	Q9UIS7	Q8TDX0	103	1	0.0002	host
escherichia_coli	Q15860	Q9BTB4	103	2	0.0003	host
escherichia_coli	Q17RT7	Q9BTB4	103	1	0.0002	host
escherichia_coli	Q9H4Z5	Q8TDX0	103	1	0.0002	host
escherichia_coli	Q96CY8	Q8TDX0	103	2	0.0003	host
escherichia_coli	Q29R80	Q8TDX0	103	4	0.0006	host
escherichia_coli	Q2V508	Q8TDX0	103	3	0.0005	host
escherichia_coli	Q5T9U6	Q8TDX0	103	2	0.0003	host
escherichia_coli	Q5T8M9	Q9BTB4	103	2	0.0003	host
escherichia_coli	Q5T648	Q8TDX0	103	1	0.0002	host
escherichia_coli	Q9C092	Q9BTB4	103	1	0.0002	host
escherichia_coli	P18849	Q8TDX0	103	3	0.0005	host
escherichia_coli	Q06413	Q8TDX0	103	1	0.0002	host
escherichia_coli	Q9BR72	Q9BTB4	103	3	0.0005	host
escherichia_coli	Q9H4E7	Q9BTB4	103	2	0.0003	host
escherichia_coli	Q8NHX1	Q8TDX0	103	1	0.0002	host
escherichia_coli	Q8NHX1	Q9BTB4	103	1	0.0002	host
escherichia_coli	Q96E63	Q9BTB4	103	2	0.0003	host
escherichia_coli	Q96G93	Q8TDX0	103	1	0.0002	host
escherichia_coli	Q9UE72	Q8TDX0	103	1	0.0002	host
escherichia_coli	Q9ULS8	Q9BTB4	103	1	0.0002	host
escherichia_coli	Q96D14	Q8TDX0	103	2	0.0003	host
escherichia_coli	Q96AK7	Q9BTB4	103	1	0.0002	host
escherichia_coli	Q96CL1	Q8TDX0	103	2	0.0003	host
escherichia_coli	P09601	Q8TDX0	103	5	0.0008	host
escherichia_coli	Q9NYB8	Q9BTB4	103	2	0.0003	host
escherichia_coli	P43405	Q9BTB4	103	1	0.0002	host
escherichia_coli	Q9UD85	Q9BTB4	103	1	0.0002	host
escherichia_coli	Q9Y4K3	Q8TDX0	103	1	0.0002	host
escherichia_coli	Q9NQD6	Q9BTB4	103	2	0.0003	host
escherichia_coli	Q96FB0	Q9BTB4	103	1	0.0002	host
escherichia_coli	Q1RMY8	Q8TDX0	103	1	0.0002	host
escherichia_coli	Q02750	Q8TDX0	103	2	0.0003	host
escherichia_coli	Q02750	Q9BTB4	103	2	0.0003	host
escherichia_coli	Q9UIV3	Q8TDX0	103	1	0.0002	host
escherichia_coli	Q9BSB1	Q9BTB4	103	1	0.0002	host
escherichia_coli	Q9H2F1	Q8TDX0	103	2	0.0003	host
escherichia_coli	Q9P102	Q9BTB4	103	2	0.0003	host
escherichia_coli	Q92558	Q9BTB4	103	2	0.0003	host
escherichia_coli	Q6IBM5	Q9BTB4	103	1	0.0002	host
escherichia_coli	Q6P2G4	Q9BTB4	103	2	0.0003	host
escherichia_coli	Q96J16	Q8TDX0	103	2	0.0003	host
escherichia_coli	Q96NZ6	Q8TDX0	103	1	0.0002	host
escherichia_coli	Q9UL23	Q8TDX0	103	1	0.0002	host
escherichia_coli	Q9Y5X8	Q9BTB4	103	2	0.0003	host
escherichia_coli	Q96AC5	Q8TDX0	103	1	0.0002	host
escherichia_coli	Q9UMG5	Q9BTB4	103	1	0.0002	host
escherichia_coli	P60568	Q8TDX0	103	1	0.0002	host
escherichia_coli	Q99759	Q8TDX0	103	3	0.0005	host
escherichia_coli	Q99759	Q9BTB4	103	3	0.0005	host
escherichia_coli	Q9UDL5	Q8TDX0	103	1	0.0002	host
escherichia_coli	Q96EM2	Q8TDX0	103	1	0.0002	host
escherichia_coli	Q9BV05	Q8TDX0	103	2	0.0003	host
escherichia_coli	Q92793	Q8TDX0	103	1	0.0002	host
escherichia_coli	Q9BWG3	Q9BTB4	103	1	0.0002	host
escherichia_coli	Q92831	Q8TDX0	103	1	0.0002	host
escherichia_coli	Q09472	Q8TDX0	103	1	0.0002	host
escherichia_coli	Q9P082	Q9BTB4	103	2	0.0003	host
escherichia_coli	Q9BRR9	Q9BTB4	103	1	0.0002	host
escherichia_coli	Q07889	Q9BTB4	103	1	0.0002	host
escherichia_coli	Q8N3M1	Q9BTB4	103	1	0.0002	host
mycobacterium_tuberculosis	P35638	Q8TDX0	103	2	0.0005	host
mycobacterium_tuberculosis	Q8IUS3	Q9BTB4	103	2	0.0005	host
mycobacterium_tuberculosis	Q96NZ6	Q8TDX0	103	2	0.0005	host
mycobacterium_tuberculosis	Q5T648	Q8TDX0	103	2	0.0005	host
mycobacterium_tuberculosis	Q9P082	Q9BTB4	103	2	0.0005	host
mycobacterium_tuberculosis	P52564	Q8TDX0	103	2	0.0005	host
mycobacterium_tuberculosis	P43405	Q9BTB4	103	3	0.0007	host
mycobacterium_tuberculosis	Q9UDI2	Q8TDX0	103	3	0.0007	host
mycobacterium_tuberculosis	Q9UQN5	Q9BTB4	103	2	0.0005	host
mycobacterium_tuberculosis	Q92558	Q9BTB4	103	2	0.0005	host
mycobacterium_tuberculosis	Q5TZX1	Q8TDX0	103	3	0.0007	host
mycobacterium_tuberculosis	Q07889	Q9BTB4	103	3	0.0007	host
mycobacterium_tuberculosis	Q6PIE6	Q8TDX0	103	3	0.0007	host
mycobacterium_tuberculosis	Q9BRR9	Q9BTB4	103	4	0.0010	host
mycobacterium_tuberculosis	Q8NHX1	Q8TDX0	103	2	0.0005	host
mycobacterium_tuberculosis	Q8NHX1	Q9BTB4	103	2	0.0005	host
mycobacterium_tuberculosis	Q8IYD6	Q8TDX0	103	2	0.0005	host
mycobacterium_tuberculosis	Q6IBM5	Q9BTB4	103	3	0.0007	host
mycobacterium_tuberculosis	Q9UN32	Q8TDX0	103	3	0.0007	host
mycobacterium_tuberculosis	Q9Y4Y7	Q8TDX0	103	2	0.0005	host
mycobacterium_tuberculosis	Q9NYB8	Q9BTB4	103	1	0.0002	host
mycobacterium_tuberculosis	Q9UMK2	Q9BTB4	103	2	0.0005	host
mycobacterium_tuberculosis	Q9H023	Q9BTB4	103	3	0.0007	host
mycobacterium_tuberculosis	Q8TDX0	Q9BTB4	103	2	0.0005	host
mycobacterium_tuberculosis	Q9UE72	Q8TDX0	103	2	0.0005	host
mycobacterium_tuberculosis	Q7Z746	Q9BTB4	103	2	0.0005	host
mycobacterium_tuberculosis	Q9P2Y8	Q8TDX0	103	2	0.0005	host
mycobacterium_tuberculosis	Q9UMA7	Q8TDX0	103	2	0.0005	host
mycobacterium_tuberculosis	Q9UQ61	Q8TDX0	103	3	0.0007	host
mycobacterium_tuberculosis	Q59H33	Q8TDX0	103	2	0.0005	host
mycobacterium_tuberculosis	Q6Q317	Q9BTB4	103	3	0.0007	host
mycobacterium_tuberculosis	Q96AF7	Q8TDX0	103	2	0.0005	host
mycobacterium_tuberculosis	Q96DA1	Q8TDX0	103	1	0.0002	host
mycobacterium_tuberculosis	Q9Y5Q1	Q9BTB4	103	3	0.0007	host
mycobacterium_tuberculosis	Q02750	Q8TDX0	103	2	0.0005	host
mycobacterium_tuberculosis	Q02750	Q9BTB4	103	2	0.0005	host
mycobacterium_tuberculosis	Q96HJ0	Q9BTB4	103	2	0.0005	host
mycobacterium_tuberculosis	Q8N3M1	Q9BTB4	103	3	0.0007	host
mycobacterium_tuberculosis	Q13524	Q8TDX0	103	1	0.0002	host
mycobacterium_tuberculosis	Q53ES8	Q8TDX0	103	2	0.0005	host
mycobacterium_tuberculosis	P52566	Q9BTB4	103	3	0.0007	host
mycobacterium_tuberculosis	Q24JU2	Q9BTB4	103	1	0.0002	host
mycobacterium_tuberculosis	Q29R80	Q8TDX0	103	3	0.0007	host
mycobacterium_tuberculosis	Q75MM2	Q9BTB4	103	3	0.0007	host
mycobacterium_tuberculosis	Q6QEF7	Q9BTB4	103	1	0.0002	host
mycobacterium_tuberculosis	P60568	Q8TDX0	103	2	0.0005	host
mycobacterium_tuberculosis	Q9BSB1	Q9BTB4	103	3	0.0007	host
mycobacterium_tuberculosis	Q9UIS7	Q8TDX0	103	2	0.0005	host
mycobacterium_tuberculosis	Q06413	Q8TDX0	103	2	0.0005	host
mycobacterium_tuberculosis	Q9UQB8	Q9BTB4	103	3	0.0007	host
mycobacterium_tuberculosis	Q9BWB6	Q8TDX0	103	4	0.0010	host
mycobacterium_tuberculosis	Q9BWB6	Q9BTB4	103	4	0.0010	host
mycobacterium_tuberculosis	Q9UMU2	Q9BTB4	103	2	0.0005	host
mycobacterium_tuberculosis	Q9UMU2	Q8TDX0	103	2	0.0005	host
mycobacterium_tuberculosis	Q9UD85	Q9BTB4	103	4	0.0010	host
mycobacterium_tuberculosis	Q96N96	Q9BTB4	103	3	0.0007	host
mycobacterium_tuberculosis	Q17RT7	Q9BTB4	103	4	0.0010	host
mycobacterium_tuberculosis	Q9UCT6	Q8TDX0	103	1	0.0002	host
mycobacterium_tuberculosis	Q9NYB9	Q9BTB4	103	2	0.0005	host
mycobacterium_tuberculosis	Q96CL1	Q8TDX0	103	2	0.0005	host
mycobacterium_tuberculosis	Q9UNJ9	Q9BTB4	103	3	0.0007	host
mycobacterium_tuberculosis	Q9NYE7	Q8TDX0	103	2	0.0005	host
mycobacterium_tuberculosis	Q99759	Q8TDX0	103	3	0.0007	host
mycobacterium_tuberculosis	Q99759	Q9BTB4	103	3	0.0007	host
mycobacterium_tuberculosis	Q9UJB3	Q9BTB4	103	1	0.0002	host
mycobacterium_tuberculosis	Q9UG86	Q8TDX0	103	2	0.0005	host
mycobacterium_tuberculosis	Q5TA35	Q9BTB4	103	1	0.0002	host
mycobacterium_tuberculosis	Q9Y6W6	Q8TDX0	103	1	0.0002	host
mycobacterium_tuberculosis	Q9NZC0	Q8TDX0	103	3	0.0007	host
mycobacterium_tuberculosis	Q9P2W2	Q9BTB4	103	3	0.0007	host
mycobacterium_tuberculosis	Q9Y4K3	Q8TDX0	103	2	0.0005	host
mycobacterium_tuberculosis	Q9ULS8	Q9BTB4	103	2	0.0005	host
mycobacterium_tuberculosis	Q96AC5	Q8TDX0	103	2	0.0005	host
mycobacterium_tuberculosis	Q2PP16	Q9BTB4	103	3	0.0007	host
mycobacterium_tuberculosis	H0Y8J7	Q8TDX0	103	2	0.0005	host
mycobacterium_tuberculosis	Q2XNF2	Q8TDX0	103	2	0.0005	host
mycobacterium_tuberculosis	Q86V33	Q8TDX0	103	2	0.0005	host
mycobacterium_tuberculosis	Q9UKW0	Q9BTB4	103	1	0.0002	host
mycobacterium_tuberculosis	Q9UDL5	Q8TDX0	103	2	0.0005	host
mycobacterium_tuberculosis	Q9NSJ4	Q9BTB4	103	2	0.0005	host
mycobacterium_tuberculosis	Q9H391	Q9BTB4	103	2	0.0005	host
mycobacterium_tuberculosis	Q96G93	Q8TDX0	103	2	0.0005	host
mycobacterium_tuberculosis	Q8IYI6	Q9BTB4	103	1	0.0002	host
mycobacterium_tuberculosis	Q96EM2	Q8TDX0	103	2	0.0005	host
mycobacterium_tuberculosis	Q6SLK1	Q8TDX0	103	2	0.0005	host
mycobacterium_tuberculosis	Q9BZB9	Q8TDX0	103	3	0.0007	host
mycobacterium_tuberculosis	Q9UPP0	Q9BTB4	103	3	0.0007	host
mycobacterium_tuberculosis	Q53T45	Q8TDX0	103	1	0.0002	host
mycobacterium_tuberculosis	Q9UGQ4	Q9BTB4	103	1	0.0002	host
mycobacterium_tuberculosis	Q96B73	Q9BTB4	103	2	0.0005	host
mycobacterium_tuberculosis	Q96H99	Q9BTB4	103	1	0.0002	host
mycobacterium_tuberculosis	Q86VI3	Q9BTB4	103	3	0.0007	host
mycobacterium_tuberculosis	Q96KP2	Q8TDX0	103	1	0.0002	host
mycobacterium_tuberculosis	Q9NRY4	Q9BTB4	103	4	0.0010	host
mycobacterium_tuberculosis	Q9BWG3	Q9BTB4	103	2	0.0005	host
mycobacterium_tuberculosis	Q13233	Q8TDX0	103	2	0.0005	host
mycobacterium_tuberculosis	Q92793	Q8TDX0	103	2	0.0005	host
mycobacterium_tuberculosis	Q9UJ36	Q9BTB4	103	2	0.0005	host
mycobacterium_tuberculosis	Q9UEC9	Q8TDX0	103	2	0.0005	host
mycobacterium_tuberculosis	Q6FGZ2	Q9BTB4	103	2	0.0005	host
mycobacterium_tuberculosis	Q96NT2	Q8TDX0	103	2	0.0005	host
mycobacterium_tuberculosis	Q6P2G4	Q9BTB4	103	2	0.0005	host
mycobacterium_tuberculosis	Q9UC36	Q8TDX0	103	2	0.0005	host
mycobacterium_tuberculosis	Q9UN29	Q9BTB4	103	1	0.0002	host
mycobacterium_tuberculosis	Q15860	Q9BTB4	103	3	0.0007	host
mycobacterium_tuberculosis	Q00722	Q9BTB4	103	3	0.0007	host
mycobacterium_tuberculosis	Q00722	Q8TDX0	103	3	0.0007	host
mycobacterium_tuberculosis	Q8IY10	Q8TDX0	103	2	0.0005	host
mycobacterium_tuberculosis	Q8IY10	Q9BTB4	103	2	0.0005	host
mycobacterium_tuberculosis	Q2V508	Q8TDX0	103	1	0.0002	host
mycobacterium_tuberculosis	Q93096	Q9BTB4	103	1	0.0002	host
mycobacterium_tuberculosis	Q07960	Q9BTB4	103	2	0.0005	host
mycobacterium_tuberculosis	Q14026	Q8TDX0	103	2	0.0005	host
mycobacterium_tuberculosis	Q8N5D7	Q9BTB4	103	3	0.0007	host
mycobacterium_tuberculosis	Q5T8M9	Q9BTB4	103	2	0.0005	host
mycobacterium_tuberculosis	Q9BUB5	Q8TDX0	103	3	0.0007	host
mycobacterium_tuberculosis	Q9UMG5	Q9BTB4	103	3	0.0007	host
mycobacterium_tuberculosis	Q9C0G3	Q8TDX0	103	1	0.0002	host
mycobacterium_tuberculosis	Q8IZL4	Q8TDX0	103	2	0.0005	host
mycobacterium_tuberculosis	Q9Y5X8	Q9BTB4	103	3	0.0007	host
mycobacterium_tuberculosis	P53365	Q9BTB4	103	2	0.0005	host
mycobacterium_tuberculosis	Q2M1S3	Q8TDX0	103	2	0.0005	host
mycobacterium_tuberculosis	Q96CY8	Q8TDX0	103	2	0.0005	host
mycobacterium_tuberculosis	Q14185	Q9BTB4	103	2	0.0005	host
mycobacterium_tuberculosis	Q5HYA4	Q9BTB4	103	3	0.0007	host
mycobacterium_tuberculosis	Q96AK7	Q9BTB4	103	2	0.0005	host
mycobacterium_tuberculosis	P46940	Q9BTB4	103	2	0.0005	host
mycobacterium_tuberculosis	Q9Y6W5	Q9BTB4	103	3	0.0007	host
mycobacterium_tuberculosis	Q9UIV3	Q8TDX0	103	2	0.0005	host
mycobacterium_tuberculosis	Q1RMY8	Q8TDX0	103	3	0.0007	host
mycobacterium_tuberculosis	Q6N0A4	Q8TDX0	103	2	0.0005	host
mycobacterium_tuberculosis	Q9Y2A5	Q9BTB4	103	3	0.0007	host
mycobacterium_tuberculosis	Q8N1C5	Q9BTB4	103	2	0.0005	host
mycobacterium_tuberculosis	P25963	Q8TDX0	103	2	0.0005	host
mycobacterium_tuberculosis	Q308M2	Q9BTB4	103	2	0.0005	host
mycobacterium_tuberculosis	Q9UFP7	Q8TDX0	103	3	0.0007	host
mycobacterium_tuberculosis	Q5T9U6	Q8TDX0	103	2	0.0005	host
mycobacterium_tuberculosis	Q96RE4	Q9BTB4	103	2	0.0005	host
mycobacterium_tuberculosis	Q9P102	Q9BTB4	103	1	0.0002	host
mycobacterium_tuberculosis	Q9UP73	Q9BTB4	103	2	0.0005	host
mycobacterium_tuberculosis	Q9BR72	Q9BTB4	103	3	0.0007	host
mycobacterium_tuberculosis	Q96J16	Q8TDX0	103	2	0.0005	host
mycobacterium_tuberculosis	Q9P0J8	Q8TDX0	103	3	0.0007	host
mycobacterium_tuberculosis	Q9P0J8	Q9BTB4	103	3	0.0007	host
mycobacterium_tuberculosis	P16333	Q8TDX0	103	2	0.0005	host
mycobacterium_tuberculosis	P16333	Q9BTB4	103	2	0.0005	host
mycobacterium_tuberculosis	Q6ISC3	Q8TDX0	103	2	0.0005	host
mycobacterium_tuberculosis	Q6ISC3	Q9BTB4	103	2	0.0005	host
mycobacterium_tuberculosis	Q86XH0	Q9BTB4	103	1	0.0002	host
mycobacterium_tuberculosis	Q9BV05	Q8TDX0	103	1	0.0002	host
mycobacterium_tuberculosis	P15172	Q8TDX0	103	2	0.0005	host
mycobacterium_tuberculosis	Q96J60	Q8TDX0	103	1	0.0002	host
mycobacterium_tuberculosis	P28482	Q8TDX0	103	2	0.0005	host
mycobacterium_tuberculosis	P28482	Q9BTB4	103	2	0.0005	host
mycobacterium_tuberculosis	P09601	Q8TDX0	103	2	0.0005	host
mycobacterium_tuberculosis	Q9BV51	Q9BTB4	103	1	0.0002	host
mycobacterium_tuberculosis	Q9UE65	Q8TDX0	103	1	0.0002	host
mycobacterium_tuberculosis	Q9Y6Q9	Q8TDX0	103	1	0.0002	host
mycobacterium_tuberculosis	Q9BTB4	Q8TDX0	103	3	0.0007	host
mycobacterium_tuberculosis	Q8N5C5	Q9BTB4	103	2	0.0005	host
mycobacterium_tuberculosis	Q9NZ70	Q8TDX0	103	3	0.0007	host
mycobacterium_tuberculosis	Q9UCS0	Q8TDX0	103	2	0.0005	host
mycobacterium_tuberculosis	Q9ULF6	Q9BTB4	103	2	0.0005	host
mycobacterium_tuberculosis	Q6NZI3	Q9BTB4	103	1	0.0002	host
mycobacterium_tuberculosis	Q96D14	Q8TDX0	103	2	0.0005	host
mycobacterium_tuberculosis	Q9BW54	Q8TDX0	103	2	0.0005	host
mycobacterium_tuberculosis	Q9BW54	Q9BTB4	103	2	0.0005	host
mycobacterium_tuberculosis	Q16644	Q8TDX0	103	2	0.0005	host
mycobacterium_tuberculosis	R4GND2	Q8TDX0	103	1	0.0002	host
mycobacterium_tuberculosis	Q96FB0	Q9BTB4	103	2	0.0005	host
mycobacterium_tuberculosis	Q86W79	Q8TDX0	103	2	0.0005	host
mycobacterium_tuberculosis	Q86W79	Q9BTB4	103	2	0.0005	host
mycobacterium_tuberculosis	Q9BYU0	Q8TDX0	103	1	0.0002	host
mycobacterium_tuberculosis	Q53XM0	Q9BTB4	103	2	0.0005	host
mycobacterium_tuberculosis	Q9UL23	Q8TDX0	103	2	0.0005	host
mycobacterium_tuberculosis	Q9BRA6	Q8TDX0	103	1	0.0002	host
mycobacterium_tuberculosis	Q9H2F1	Q8TDX0	103	1	0.0002	host
mycobacterium_tuberculosis	Q86SS8	Q8TDX0	103	1	0.0002	host
mycobacterium_tuberculosis	Q9H4Z5	Q8TDX0	103	2	0.0005	host
mycobacterium_tuberculosis	Q9C092	Q9BTB4	103	1	0.0002	host
mycobacterium_tuberculosis	Q9NQD6	Q9BTB4	103	1	0.0002	host
mycobacterium_tuberculosis	Q13393	Q9BTB4	103	2	0.0005	host
mycobacterium_tuberculosis	P18849	Q8TDX0	103	2	0.0005	host
mycobacterium_tuberculosis	Q9H4E7	Q9BTB4	103	1	0.0002	host
mycobacterium_tuberculosis	Q96JT8	Q8TDX0	103	2	0.0005	host
mycobacterium_tuberculosis	Q8IWK8	Q9BTB4	103	3	0.0007	host
mycobacterium_tuberculosis	Q15311	Q9BTB4	103	2	0.0005	host
mycobacterium_tuberculosis	Q9H5A8	Q8TDX0	103	2	0.0005	host
mycobacterium_tuberculosis	Q9H5A8	Q9BTB4	103	2	0.0005	host
mycobacterium_tuberculosis	Q99956	Q8TDX0	103	1	0.0002	host
mycobacterium_tuberculosis	Q09472	Q8TDX0	103	1	0.0002	host
mycobacterium_tuberculosis	Q9H961	Q9BTB4	103	1	0.0002	host
mycobacterium_tuberculosis	Q6NZ77	Q8TDX0	103	1	0.0002	host
mycobacterium_tuberculosis	Q8IW24	Q9BTB4	103	1	0.0002	host
mycobacterium_tuberculosis	Q8NFJ0	Q8TDX0	103	1	0.0002	host
mycobacterium_tuberculosis	Q9BSH6	Q8TDX0	103	1	0.0002	host
mycobacterium_tuberculosis	Q9H0I1	Q9BTB4	103	1	0.0002	host
staphylococcus_aureus	Q9BWB6	Q8TDX0	103	1	0.0086	host
staphylococcus_aureus	Q9BWB6	Q9BTB4	103	1	0.0086	host
staphylococcus_aureus	Q9C092	Q9BTB4	103	1	0.0086	host
staphylococcus_aureus	Q9H5A8	Q8TDX0	103	1	0.0086	host
staphylococcus_aureus	Q9H5A8	Q9BTB4	103	1	0.0086	host
staphylococcus_aureus	P46940	Q9BTB4	103	1	0.0086	host
staphylococcus_aureus	Q9UD85	Q9BTB4	103	1	0.0086	host
staphylococcus_aureus	Q8N5D7	Q9BTB4	103	1	0.0086	host
staphylococcus_aureus	Q9UMG5	Q9BTB4	103	2	0.0172	host
staphylococcus_aureus	Q29R80	Q8TDX0	103	1	0.0086	host
staphylococcus_aureus	Q9UDI2	Q8TDX0	103	1	0.0086	host
staphylococcus_aureus	Q96JT8	Q8TDX0	103	1	0.0086	host
pseudomonas_aeruginosa	Q9UD85	Q9BTB4	103	1	0.0115	host
pseudomonas_aeruginosa	Q7Z746	Q9BTB4	103	1	0.0115	host
pseudomonas_aeruginosa	Q6NZ77	Q8TDX0	103	1	0.0115	host
pseudomonas_aeruginosa	P43405	Q9BTB4	103	1	0.0115	host
pseudomonas_aeruginosa	Q9UDI2	Q8TDX0	103	1	0.0115	host
pseudomonas_aeruginosa	Q9UCS0	Q8TDX0	103	1	0.0115	host
escherichia_coli	Q9UMT8	Q9UQ61	102	2	0.0003	host
escherichia_coli	Q5FVF0	Q9UQ61	102	2	0.0003	host
escherichia_coli	E9PI54	Q9UQ61	102	54	0.0087	host
escherichia_coli	Q9BWK7	Q9UQ61	102	10	0.0016	host
escherichia_coli	Q9Y4Y0	Q9UQ61	102	8	0.0013	host
escherichia_coli	Q9H787	Q6SLK1	102	9	0.0015	host
escherichia_coli	Q96AZ3	Q6SLK1	102	4	0.0006	host
escherichia_coli	Q6NX41	Q6SLK1	102	13	0.0021	host
escherichia_coli	Q969S4	Q6SLK1	102	6	0.0010	host
escherichia_coli	Q9UDK3	Q9UQ61	102	3	0.0005	host
escherichia_coli	Q9BVQ5	Q9UQ61	102	6	0.0010	host
escherichia_coli	O00629	Q6SLK1	102	1	0.0002	host
escherichia_coli	Q99556	Q6SLK1	102	6	0.0010	host
escherichia_coli	Q9BW54	Q6SLK1	102	2	0.0003	host
escherichia_coli	Q9BQF0	Q6SLK1	102	2	0.0003	host
escherichia_coli	Q7Z3U4	Q9UQ61	102	3	0.0005	host
escherichia_coli	Q8TDX0	Q6SLK1	102	3	0.0005	host
escherichia_coli	Q8TDX0	Q9UQ61	102	3	0.0005	host
escherichia_coli	Q9BUT4	Q9UQ61	102	7	0.0011	host
escherichia_coli	Q9UC56	Q9UQ61	102	7	0.0011	host
escherichia_coli	Q9UQD1	Q6SLK1	102	3	0.0005	host
escherichia_coli	Q92533	Q9UQ61	102	7	0.0011	host
escherichia_coli	Q8NF13	Q6SLK1	102	5	0.0008	host
escherichia_coli	Q16876	Q9UQ61	102	3	0.0005	host
escherichia_coli	Q9UMA7	Q9UQ61	102	2	0.0003	host
escherichia_coli	Q9UGF1	Q9UQ61	102	21	0.0034	host
escherichia_coli	Q9BZY3	Q9UQ61	102	4	0.0006	host
escherichia_coli	Q9UCT6	Q6SLK1	102	2	0.0003	host
escherichia_coli	Q6LEF0	Q6SLK1	102	4	0.0006	host
escherichia_coli	Q7RU02	Q6SLK1	102	8	0.0013	host
escherichia_coli	Q13804	Q6SLK1	102	21	0.0034	host
escherichia_coli	Q9UEV0	Q6SLK1	102	2	0.0003	host
escherichia_coli	Q9NRH9	Q6SLK1	102	6	0.0010	host
escherichia_coli	Q8TDK9	Q9UQ61	102	2	0.0003	host
escherichia_coli	Q9NQD9	Q9UQ61	102	6	0.0010	host
escherichia_coli	Q9BU83	Q9UQ61	102	16	0.0026	host
escherichia_coli	Q53Y89	Q9UQ61	102	1	0.0002	host
escherichia_coli	Q6N0A4	Q6SLK1	102	1	0.0002	host
escherichia_coli	Q9UDF3	Q6SLK1	102	3	0.0005	host
escherichia_coli	Q93068	Q9UQ61	102	2	0.0003	host
escherichia_coli	P24941	Q9UQ61	102	2	0.0003	host
escherichia_coli	Q9UP46	Q6SLK1	102	2	0.0003	host
escherichia_coli	Q9UEB9	Q9UQ61	102	3	0.0005	host
escherichia_coli	Q9UPB1	Q9UQ61	102	21	0.0034	host
escherichia_coli	Q8IV83	Q9UQ61	102	9	0.0015	host
escherichia_coli	Q9NZC7	Q9UQ61	102	2	0.0003	host
escherichia_coli	P29965	Q6SLK1	102	3	0.0005	host
escherichia_coli	Q86VB3	Q9UQ61	102	3	0.0005	host
escherichia_coli	Q9Y6K9	Q6SLK1	102	7	0.0011	host
escherichia_coli	Q9H682	Q6SLK1	102	3	0.0005	host
escherichia_coli	Q9Y3N1	Q6SLK1	102	2	0.0003	host
escherichia_coli	Q93009	Q9UQ61	102	1	0.0002	host
escherichia_coli	Q9Y6X2	Q6SLK1	102	1	0.0002	host
escherichia_coli	Q92534	Q6SLK1	102	2	0.0003	host
escherichia_coli	Q92534	Q9UQ61	102	2	0.0003	host
escherichia_coli	Q9UPG5	Q9UQ61	102	1	0.0002	host
escherichia_coli	Q6SLK1	Q9UQ61	102	2	0.0003	host
escherichia_coli	Q9Y297	Q6SLK1	102	4	0.0006	host
escherichia_coli	Q9P2Z3	Q6SLK1	102	8	0.0013	host
escherichia_coli	Q9UQ61	Q6SLK1	102	11	0.0018	host
escherichia_coli	Q52M96	Q9UQ61	102	6	0.0010	host
escherichia_coli	Q9UHH7	Q9UQ61	102	6	0.0010	host
escherichia_coli	Q9UEP9	Q9UQ61	102	2	0.0003	host
escherichia_coli	Q14935	Q9UQ61	102	3	0.0005	host
escherichia_coli	Q96L32	Q9UQ61	102	2	0.0003	host
escherichia_coli	O75327	Q6SLK1	102	2	0.0003	host
escherichia_coli	Q9Y4I3	Q6SLK1	102	3	0.0005	host
escherichia_coli	Q9BUK9	Q9UQ61	102	6	0.0010	host
escherichia_coli	Q14026	Q6SLK1	102	1	0.0002	host
escherichia_coli	Q6LER8	Q9UQ61	102	5	0.0008	host
escherichia_coli	Q96NT2	Q6SLK1	102	1	0.0002	host
escherichia_coli	Q9UCX7	Q9UQ61	102	4	0.0006	host
escherichia_coli	Q86UK1	Q9UQ61	102	5	0.0008	host
escherichia_coli	Q9NYE7	Q6SLK1	102	3	0.0005	host
escherichia_coli	Q9NYE7	Q9UQ61	102	3	0.0005	host
escherichia_coli	Q9UDJ7	Q9UQ61	102	2	0.0003	host
escherichia_coli	P51668	Q6SLK1	102	3	0.0005	host
escherichia_coli	Q9UL47	Q9UQ61	102	1	0.0002	host
escherichia_coli	Q9BXK4	Q9UQ61	102	3	0.0005	host
escherichia_coli	Q8N5C5	Q9UQ61	102	3	0.0005	host
escherichia_coli	Q5JS30	Q6SLK1	102	4	0.0006	host
escherichia_coli	Q96PR5	Q9UQ61	102	10	0.0016	host
escherichia_coli	Q7Z5G6	Q6SLK1	102	2	0.0003	host
escherichia_coli	Q9H5A8	Q6SLK1	102	1	0.0002	host
escherichia_coli	Q9NZ70	Q6SLK1	102	2	0.0003	host
escherichia_coli	Q9HBD3	Q9UQ61	102	2	0.0003	host
escherichia_coli	Q9UCQ3	Q9UQ61	102	4	0.0006	host
escherichia_coli	Q96AF7	Q6SLK1	102	8	0.0013	host
escherichia_coli	Q9Y290	Q9UQ61	102	1	0.0002	host
escherichia_coli	Q66K89	Q9UQ61	102	7	0.0011	host
escherichia_coli	Q9UD42	Q6SLK1	102	3	0.0005	host
escherichia_coli	Q8IYZ5	Q9UQ61	102	3	0.0005	host
escherichia_coli	Q8NI95	Q6SLK1	102	4	0.0006	host
escherichia_coli	Q4TTG0	Q6SLK1	102	3	0.0005	host
escherichia_coli	Q9NQE6	Q9UQ61	102	3	0.0005	host
escherichia_coli	Q53Y61	Q9UQ61	102	4	0.0006	host
escherichia_coli	Q14191	Q9UQ61	102	5	0.0008	host
escherichia_coli	Q96KQ3	Q9UQ61	102	1	0.0002	host
escherichia_coli	Q9NZC0	Q6SLK1	102	2	0.0003	host
escherichia_coli	P04271	Q9UQ61	102	2	0.0003	host
escherichia_coli	Q9BQ17	Q9UQ61	102	8	0.0013	host
escherichia_coli	P28482	Q6SLK1	102	3	0.0005	host
escherichia_coli	Q9NP05	Q9UQ61	102	1	0.0002	host
escherichia_coli	Q9H3R6	Q9UQ61	102	4	0.0006	host
escherichia_coli	P25963	Q6SLK1	102	1	0.0002	host
escherichia_coli	Q59H33	Q6SLK1	102	1	0.0002	host
escherichia_coli	Q9UIS7	Q9UQ61	102	1	0.0002	host
escherichia_coli	Q9H4Z5	Q6SLK1	102	1	0.0002	host
escherichia_coli	Q96J12	Q6SLK1	102	1	0.0002	host
escherichia_coli	Q9UEI7	Q6SLK1	102	1	0.0002	host
escherichia_coli	Q92976	Q9UQ61	102	2	0.0003	host
escherichia_coli	Q8IZK9	Q6SLK1	102	2	0.0003	host
escherichia_coli	Q99762	Q6SLK1	102	5	0.0008	host
escherichia_coli	Q9UNJ1	Q9UQ61	102	1	0.0002	host
escherichia_coli	Q92769	Q6SLK1	102	2	0.0003	host
escherichia_coli	Q92769	Q9UQ61	102	2	0.0003	host
escherichia_coli	Q9UEU1	Q6SLK1	102	2	0.0003	host
escherichia_coli	Q15796	Q9UQ61	102	2	0.0003	host
escherichia_coli	Q9NUW3	Q9UQ61	102	2	0.0003	host
escherichia_coli	Q9NRG4	Q9UQ61	102	6	0.0010	host
escherichia_coli	P18849	Q6SLK1	102	3	0.0005	host
escherichia_coli	Q9UC02	Q9UQ61	102	2	0.0003	host
escherichia_coli	Q9UQ81	Q6SLK1	102	3	0.0005	host
escherichia_coli	Q9H2Y1	Q9UQ61	102	1	0.0002	host
escherichia_coli	Q6ICP8	Q9UQ61	102	1	0.0002	host
escherichia_coli	Q6IBE1	Q6SLK1	102	1	0.0002	host
escherichia_coli	Q6IBE1	Q9UQ61	102	1	0.0002	host
escherichia_coli	Q9UHD2	Q6SLK1	102	1	0.0002	host
escherichia_coli	Q8NHX1	Q6SLK1	102	1	0.0002	host
escherichia_coli	Q96G93	Q6SLK1	102	1	0.0002	host
escherichia_coli	Q9UER7	Q9UQ61	102	1	0.0002	host
escherichia_coli	Q7KYU9	Q6SLK1	102	2	0.0003	host
escherichia_coli	Q7KYU9	Q9UQ61	102	2	0.0003	host
escherichia_coli	P43405	Q6SLK1	102	1	0.0002	host
escherichia_coli	Q9Y4K3	Q6SLK1	102	1	0.0002	host
escherichia_coli	Q9BZ04	Q9UQ61	102	1	0.0002	host
escherichia_coli	Q99608	Q9UQ61	102	1	0.0002	host
escherichia_coli	Q9UIV3	Q6SLK1	102	1	0.0002	host
escherichia_coli	Q587I7	Q6SLK1	102	1	0.0002	host
escherichia_coli	Q96PQ2	Q9UQ61	102	1	0.0002	host
escherichia_coli	Q99728	Q9UQ61	102	2	0.0003	host
escherichia_coli	Q96J62	Q9UQ61	102	1	0.0002	host
escherichia_coli	Q6ICT7	Q9UQ61	102	1	0.0002	host
escherichia_coli	Q59ES9	Q9UQ61	102	2	0.0003	host
escherichia_coli	Q16197	Q9UQ61	102	1	0.0002	host
escherichia_coli	Q9UMZ6	Q9UQ61	102	2	0.0003	host
escherichia_coli	Q9UME3	Q9UQ61	102	2	0.0003	host
escherichia_coli	O75297	Q6SLK1	102	1	0.0002	host
escherichia_coli	P60568	Q6SLK1	102	1	0.0002	host
escherichia_coli	Q92467	Q6SLK1	102	2	0.0003	host
escherichia_coli	P49427	Q6SLK1	102	1	0.0002	host
escherichia_coli	Q9Y6F0	Q6SLK1	102	2	0.0003	host
escherichia_coli	Q9Y6F0	Q9UQ61	102	2	0.0003	host
escherichia_coli	Q5U065	Q9UQ61	102	1	0.0002	host
escherichia_coli	Q92793	Q6SLK1	102	1	0.0002	host
escherichia_coli	Q92793	Q9UQ61	102	1	0.0002	host
escherichia_coli	Q9UQB7	Q9UQ61	102	1	0.0002	host
escherichia_coli	Q52NZ1	Q6SLK1	102	1	0.0002	host
escherichia_coli	Q96RL2	Q6SLK1	102	1	0.0002	host
escherichia_coli	Q92831	Q6SLK1	102	1	0.0002	host
escherichia_coli	Q92831	Q9UQ61	102	1	0.0002	host
escherichia_coli	Q09472	Q6SLK1	102	1	0.0002	host
escherichia_coli	Q09472	Q9UQ61	102	1	0.0002	host
escherichia_coli	O14757	Q9UQ61	102	1	0.0002	host
escherichia_coli	Q96PD3	Q6SLK1	102	1	0.0002	host
escherichia_coli	Q8N3M1	Q6SLK1	102	1	0.0002	host
mycobacterium_tuberculosis	Q9UEB9	Q9UQ61	102	2	0.0005	host
mycobacterium_tuberculosis	E9PI54	Q9UQ61	102	9	0.0021	host
mycobacterium_tuberculosis	Q92601	Q9UQ61	102	1	0.0002	host
mycobacterium_tuberculosis	Q9UCX7	Q9UQ61	102	1	0.0002	host
mycobacterium_tuberculosis	Q9BQF0	Q6SLK1	102	2	0.0005	host
mycobacterium_tuberculosis	Q8TDK9	Q9UQ61	102	2	0.0005	host
mycobacterium_tuberculosis	Q9Y6K9	Q6SLK1	102	2	0.0005	host
mycobacterium_tuberculosis	P43405	Q6SLK1	102	3	0.0007	host
mycobacterium_tuberculosis	Q9NRH9	Q6SLK1	102	4	0.0010	host
mycobacterium_tuberculosis	Q9BUK9	Q9UQ61	102	2	0.0005	host
mycobacterium_tuberculosis	Q9UP46	Q6SLK1	102	3	0.0007	host
mycobacterium_tuberculosis	Q969S4	Q6SLK1	102	3	0.0007	host
mycobacterium_tuberculosis	Q6ICP8	Q9UQ61	102	3	0.0007	host
mycobacterium_tuberculosis	Q6LER8	Q9UQ61	102	3	0.0007	host
mycobacterium_tuberculosis	Q9H472	Q6SLK1	102	2	0.0005	host
mycobacterium_tuberculosis	Q9P2Z3	Q6SLK1	102	2	0.0005	host
mycobacterium_tuberculosis	Q6ZN33	Q9UQ61	102	1	0.0002	host
mycobacterium_tuberculosis	Q8NHX1	Q6SLK1	102	2	0.0005	host
mycobacterium_tuberculosis	Q9UC56	Q9UQ61	102	2	0.0005	host
mycobacterium_tuberculosis	Q4TTG0	Q6SLK1	102	2	0.0005	host
mycobacterium_tuberculosis	Q14935	Q9UQ61	102	2	0.0005	host
mycobacterium_tuberculosis	Q5T654	Q9UQ61	102	1	0.0002	host
mycobacterium_tuberculosis	O75297	Q6SLK1	102	3	0.0007	host
mycobacterium_tuberculosis	Q9NQD9	Q9UQ61	102	1	0.0002	host
mycobacterium_tuberculosis	Q8TDX0	Q6SLK1	102	2	0.0005	host
mycobacterium_tuberculosis	Q8TDX0	Q9UQ61	102	2	0.0005	host
mycobacterium_tuberculosis	O14757	Q9UQ61	102	2	0.0005	host
mycobacterium_tuberculosis	Q6NX41	Q6SLK1	102	2	0.0005	host
mycobacterium_tuberculosis	Q8IYZ5	Q9UQ61	102	2	0.0005	host
mycobacterium_tuberculosis	Q9UMA7	Q9UQ61	102	2	0.0005	host
mycobacterium_tuberculosis	Q9UQ61	Q6SLK1	102	3	0.0007	host
mycobacterium_tuberculosis	Q9UCQ3	Q9UQ61	102	2	0.0005	host
mycobacterium_tuberculosis	Q59H33	Q6SLK1	102	2	0.0005	host
mycobacterium_tuberculosis	Q6WWJ7	Q6SLK1	102	1	0.0002	host
mycobacterium_tuberculosis	Q96AF7	Q6SLK1	102	2	0.0005	host
mycobacterium_tuberculosis	Q8N3M1	Q6SLK1	102	3	0.0007	host
mycobacterium_tuberculosis	Q93009	Q9UQ61	102	1	0.0002	host
mycobacterium_tuberculosis	Q92769	Q6SLK1	102	2	0.0005	host
mycobacterium_tuberculosis	Q92769	Q9UQ61	102	2	0.0005	host
mycobacterium_tuberculosis	P60568	Q6SLK1	102	2	0.0005	host
mycobacterium_tuberculosis	Q96AZ3	Q6SLK1	102	3	0.0007	host
mycobacterium_tuberculosis	Q9UER7	Q9UQ61	102	1	0.0002	host
mycobacterium_tuberculosis	Q5U065	Q9UQ61	102	2	0.0005	host
mycobacterium_tuberculosis	Q9UIS7	Q9UQ61	102	2	0.0005	host
mycobacterium_tuberculosis	Q99836	Q6SLK1	102	2	0.0005	host
mycobacterium_tuberculosis	Q8NI00	Q6SLK1	102	2	0.0005	host
mycobacterium_tuberculosis	Q92533	Q9UQ61	102	2	0.0005	host
mycobacterium_tuberculosis	Q9Y4Y0	Q9UQ61	102	3	0.0007	host
mycobacterium_tuberculosis	Q9UD42	Q6SLK1	102	3	0.0007	host
mycobacterium_tuberculosis	Q9H787	Q6SLK1	102	3	0.0007	host
mycobacterium_tuberculosis	Q96J12	Q6SLK1	102	2	0.0005	host
mycobacterium_tuberculosis	Q9UGF1	Q9UQ61	102	2	0.0005	host
mycobacterium_tuberculosis	Q9BVQ5	Q9UQ61	102	2	0.0005	host
mycobacterium_tuberculosis	Q9BU83	Q9UQ61	102	5	0.0012	host
mycobacterium_tuberculosis	Q9UEU1	Q6SLK1	102	2	0.0005	host
mycobacterium_tuberculosis	Q9UQ58	Q6SLK1	102	2	0.0005	host
mycobacterium_tuberculosis	O00629	Q6SLK1	102	1	0.0002	host
mycobacterium_tuberculosis	Q9UCT6	Q6SLK1	102	1	0.0002	host
mycobacterium_tuberculosis	Q86VB3	Q9UQ61	102	2	0.0005	host
mycobacterium_tuberculosis	Q9UH59	Q9UQ61	102	3	0.0007	host
mycobacterium_tuberculosis	Q9Y4I3	Q6SLK1	102	3	0.0007	host
mycobacterium_tuberculosis	Q9BUT4	Q9UQ61	102	3	0.0007	host
mycobacterium_tuberculosis	Q99608	Q9UQ61	102	3	0.0007	host
mycobacterium_tuberculosis	Q99433	Q6SLK1	102	2	0.0005	host
mycobacterium_tuberculosis	Q99433	Q9UQ61	102	2	0.0005	host
mycobacterium_tuberculosis	Q9NYE7	Q6SLK1	102	2	0.0005	host
mycobacterium_tuberculosis	Q9NYE7	Q9UQ61	102	2	0.0005	host
mycobacterium_tuberculosis	Q9UEI7	Q6SLK1	102	2	0.0005	host
mycobacterium_tuberculosis	Q92976	Q9UQ61	102	1	0.0002	host
mycobacterium_tuberculosis	Q9NZC0	Q6SLK1	102	3	0.0007	host
mycobacterium_tuberculosis	Q9Y4K3	Q6SLK1	102	2	0.0005	host
mycobacterium_tuberculosis	Q96GG7	Q6SLK1	102	2	0.0005	host
mycobacterium_tuberculosis	Q9UME3	Q9UQ61	102	1	0.0002	host
mycobacterium_tuberculosis	Q16197	Q9UQ61	102	2	0.0005	host
mycobacterium_tuberculosis	Q86V33	Q9UQ61	102	2	0.0005	host
mycobacterium_tuberculosis	P04271	Q9UQ61	102	4	0.0010	host
mycobacterium_tuberculosis	Q14191	Q9UQ61	102	2	0.0005	host
mycobacterium_tuberculosis	Q6LDY0	Q6SLK1	102	2	0.0005	host
mycobacterium_tuberculosis	Q96PR5	Q9UQ61	102	2	0.0005	host
mycobacterium_tuberculosis	Q96G93	Q6SLK1	102	2	0.0005	host
mycobacterium_tuberculosis	Q86X55	Q9UQ61	102	1	0.0002	host
mycobacterium_tuberculosis	Q9UEP9	Q9UQ61	102	3	0.0007	host
mycobacterium_tuberculosis	Q7KYU9	Q6SLK1	102	2	0.0005	host
mycobacterium_tuberculosis	Q7KYU9	Q9UQ61	102	2	0.0005	host
mycobacterium_tuberculosis	Q6IBE1	Q6SLK1	102	2	0.0005	host
mycobacterium_tuberculosis	Q6IBE1	Q9UQ61	102	2	0.0005	host
mycobacterium_tuberculosis	Q6SLK1	Q9UQ61	102	2	0.0005	host
mycobacterium_tuberculosis	Q9BZ04	Q9UQ61	102	2	0.0005	host
mycobacterium_tuberculosis	Q7Z5G6	Q6SLK1	102	2	0.0005	host
mycobacterium_tuberculosis	Q8IZK9	Q6SLK1	102	2	0.0005	host
mycobacterium_tuberculosis	Q96KQ3	Q9UQ61	102	2	0.0005	host
mycobacterium_tuberculosis	Q59ES9	Q9UQ61	102	3	0.0007	host
mycobacterium_tuberculosis	P24941	Q9UQ61	102	3	0.0007	host
mycobacterium_tuberculosis	Q92793	Q6SLK1	102	2	0.0005	host
mycobacterium_tuberculosis	Q92793	Q9UQ61	102	2	0.0005	host
mycobacterium_tuberculosis	Q9UPB1	Q9UQ61	102	3	0.0007	host
mycobacterium_tuberculosis	Q96NT2	Q6SLK1	102	2	0.0005	host
mycobacterium_tuberculosis	Q99524	Q6SLK1	102	1	0.0002	host
mycobacterium_tuberculosis	Q8IV83	Q9UQ61	102	3	0.0007	host
mycobacterium_tuberculosis	Q13804	Q6SLK1	102	2	0.0005	host
mycobacterium_tuberculosis	Q9UQD1	Q6SLK1	102	1	0.0002	host
mycobacterium_tuberculosis	Q9UC02	Q9UQ61	102	2	0.0005	host
mycobacterium_tuberculosis	Q9UHD2	Q6SLK1	102	2	0.0005	host
mycobacterium_tuberculosis	Q99762	Q6SLK1	102	1	0.0002	host
mycobacterium_tuberculosis	Q9HBD3	Q9UQ61	102	2	0.0005	host
mycobacterium_tuberculosis	Q9NZC7	Q9UQ61	102	1	0.0002	host
mycobacterium_tuberculosis	Q66K89	Q9UQ61	102	2	0.0005	host
mycobacterium_tuberculosis	Q14026	Q6SLK1	102	2	0.0005	host
mycobacterium_tuberculosis	Q52M96	Q9UQ61	102	3	0.0007	host
mycobacterium_tuberculosis	Q9Y6X2	Q6SLK1	102	1	0.0002	host
mycobacterium_tuberculosis	Q9Y6F0	Q6SLK1	102	2	0.0005	host
mycobacterium_tuberculosis	Q9Y6F0	Q9UQ61	102	2	0.0005	host
mycobacterium_tuberculosis	Q53Y89	Q9UQ61	102	2	0.0005	host
mycobacterium_tuberculosis	Q9NP05	Q9UQ61	102	1	0.0002	host
mycobacterium_tuberculosis	Q9UDF3	Q6SLK1	102	1	0.0002	host
mycobacterium_tuberculosis	Q99660	Q6SLK1	102	2	0.0005	host
mycobacterium_tuberculosis	Q9UCA4	Q6SLK1	102	1	0.0002	host
mycobacterium_tuberculosis	Q9Y290	Q9UQ61	102	2	0.0005	host
mycobacterium_tuberculosis	Q9UDJ7	Q9UQ61	102	2	0.0005	host
mycobacterium_tuberculosis	Q96FI6	Q6SLK1	102	2	0.0005	host
mycobacterium_tuberculosis	Q9UQB7	Q9UQ61	102	2	0.0005	host
mycobacterium_tuberculosis	Q15796	Q9UQ61	102	3	0.0007	host
mycobacterium_tuberculosis	Q9BQ17	Q9UQ61	102	2	0.0005	host
mycobacterium_tuberculosis	Q9UMT8	Q9UQ61	102	2	0.0005	host
mycobacterium_tuberculosis	Q99556	Q6SLK1	102	2	0.0005	host
mycobacterium_tuberculosis	Q9NRG4	Q9UQ61	102	3	0.0007	host
mycobacterium_tuberculosis	P29965	Q6SLK1	102	2	0.0005	host
mycobacterium_tuberculosis	Q52NZ1	Q6SLK1	102	2	0.0005	host
mycobacterium_tuberculosis	Q9UIV3	Q6SLK1	102	2	0.0005	host
mycobacterium_tuberculosis	Q9UEV0	Q6SLK1	102	2	0.0005	host
mycobacterium_tuberculosis	Q16876	Q9UQ61	102	3	0.0007	host
mycobacterium_tuberculosis	Q5JS30	Q6SLK1	102	2	0.0005	host
mycobacterium_tuberculosis	Q6N0A4	Q6SLK1	102	2	0.0005	host
mycobacterium_tuberculosis	Q96RL2	Q6SLK1	102	2	0.0005	host
mycobacterium_tuberculosis	Q9UHH7	Q9UQ61	102	2	0.0005	host
mycobacterium_tuberculosis	P25963	Q6SLK1	102	2	0.0005	host
mycobacterium_tuberculosis	Q92467	Q6SLK1	102	2	0.0005	host
mycobacterium_tuberculosis	Q308M2	Q9UQ61	102	2	0.0005	host
mycobacterium_tuberculosis	Q9Y3N1	Q6SLK1	102	2	0.0005	host
mycobacterium_tuberculosis	Q5FVF0	Q9UQ61	102	2	0.0005	host
mycobacterium_tuberculosis	Q9H682	Q6SLK1	102	3	0.0007	host
mycobacterium_tuberculosis	Q86UK1	Q9UQ61	102	1	0.0002	host
mycobacterium_tuberculosis	O75327	Q6SLK1	102	2	0.0005	host
mycobacterium_tuberculosis	Q9NUW3	Q9UQ61	102	2	0.0005	host
mycobacterium_tuberculosis	Q93068	Q9UQ61	102	2	0.0005	host
mycobacterium_tuberculosis	P28482	Q6SLK1	102	2	0.0005	host
mycobacterium_tuberculosis	Q9C0E6	Q9UQ61	102	1	0.0002	host
mycobacterium_tuberculosis	Q96HG5	Q6SLK1	102	2	0.0005	host
mycobacterium_tuberculosis	Q9UPG5	Q9UQ61	102	2	0.0005	host
mycobacterium_tuberculosis	Q8N5C5	Q9UQ61	102	2	0.0005	host
mycobacterium_tuberculosis	Q8NI95	Q6SLK1	102	3	0.0007	host
mycobacterium_tuberculosis	Q9NZ70	Q6SLK1	102	3	0.0007	host
mycobacterium_tuberculosis	Q9UCS0	Q6SLK1	102	2	0.0005	host
mycobacterium_tuberculosis	P49427	Q6SLK1	102	1	0.0002	host
mycobacterium_tuberculosis	Q96L32	Q9UQ61	102	2	0.0005	host
mycobacterium_tuberculosis	Q96B99	Q6SLK1	102	2	0.0005	host
mycobacterium_tuberculosis	Q99728	Q9UQ61	102	3	0.0007	host
mycobacterium_tuberculosis	Q96DH0	Q9UQ61	102	2	0.0005	host
mycobacterium_tuberculosis	Q53Y61	Q9UQ61	102	2	0.0005	host
mycobacterium_tuberculosis	Q53ZV4	Q6SLK1	102	1	0.0002	host
mycobacterium_tuberculosis	Q9UL47	Q9UQ61	102	3	0.0007	host
mycobacterium_tuberculosis	Q96PQ2	Q9UQ61	102	2	0.0005	host
mycobacterium_tuberculosis	Q9NQE6	Q9UQ61	102	1	0.0002	host
mycobacterium_tuberculosis	Q9BW54	Q6SLK1	102	2	0.0005	host
mycobacterium_tuberculosis	Q8NF13	Q6SLK1	102	2	0.0005	host
mycobacterium_tuberculosis	Q9BZY3	Q9UQ61	102	2	0.0005	host
mycobacterium_tuberculosis	Q7RU02	Q6SLK1	102	3	0.0007	host
mycobacterium_tuberculosis	Q6LEF0	Q6SLK1	102	3	0.0007	host
mycobacterium_tuberculosis	Q7Z3U4	Q9UQ61	102	2	0.0005	host
mycobacterium_tuberculosis	Q9BYU0	Q6SLK1	102	1	0.0002	host
mycobacterium_tuberculosis	P20749	Q6SLK1	102	1	0.0002	host
mycobacterium_tuberculosis	Q9H3R6	Q9UQ61	102	2	0.0005	host
mycobacterium_tuberculosis	Q96PD3	Q6SLK1	102	1	0.0002	host
mycobacterium_tuberculosis	Q9H4Z5	Q6SLK1	102	2	0.0005	host
mycobacterium_tuberculosis	Q92534	Q6SLK1	102	2	0.0005	host
mycobacterium_tuberculosis	Q92534	Q9UQ61	102	2	0.0005	host
mycobacterium_tuberculosis	P18849	Q6SLK1	102	2	0.0005	host
mycobacterium_tuberculosis	Q9UE79	Q6SLK1	102	2	0.0005	host
mycobacterium_tuberculosis	Q9UMZ6	Q9UQ61	102	2	0.0005	host
mycobacterium_tuberculosis	Q9UDK3	Q9UQ61	102	2	0.0005	host
mycobacterium_tuberculosis	Q9UNL4	Q6SLK1	102	2	0.0005	host
mycobacterium_tuberculosis	Q9UNL4	Q9UQ61	102	2	0.0005	host
mycobacterium_tuberculosis	Q9UCU4	Q6SLK1	102	1	0.0002	host
mycobacterium_tuberculosis	Q96J62	Q9UQ61	102	2	0.0005	host
mycobacterium_tuberculosis	Q9BXK4	Q9UQ61	102	1	0.0002	host
mycobacterium_tuberculosis	Q9Y297	Q6SLK1	102	1	0.0002	host
mycobacterium_tuberculosis	Q9H2Y1	Q9UQ61	102	2	0.0005	host
mycobacterium_tuberculosis	Q9H5A8	Q6SLK1	102	2	0.0005	host
mycobacterium_tuberculosis	Q09472	Q6SLK1	102	1	0.0002	host
mycobacterium_tuberculosis	Q09472	Q9UQ61	102	1	0.0002	host
mycobacterium_tuberculosis	Q9UQJ4	Q9UQ61	102	1	0.0002	host
mycobacterium_tuberculosis	Q6NZ77	Q6SLK1	102	1	0.0002	host
mycobacterium_tuberculosis	Q5VWC9	Q6SLK1	102	1	0.0002	host
mycobacterium_tuberculosis	Q587I7	Q6SLK1	102	1	0.0002	host
staphylococcus_aureus	Q9BU83	Q9UQ61	102	2	0.0172	host
staphylococcus_aureus	Q6ICT7	Q9UQ61	102	1	0.0086	host
staphylococcus_aureus	Q9UEV0	Q6SLK1	102	1	0.0086	host
staphylococcus_aureus	Q9Y297	Q6SLK1	102	2	0.0172	host
staphylococcus_aureus	Q92534	Q6SLK1	102	1	0.0086	host
staphylococcus_aureus	Q92534	Q9UQ61	102	1	0.0086	host
staphylococcus_aureus	Q9H5A8	Q6SLK1	102	1	0.0086	host
staphylococcus_aureus	E9PI54	Q9UQ61	102	1	0.0086	host
staphylococcus_aureus	Q9Y4I3	Q6SLK1	102	1	0.0086	host
staphylococcus_aureus	Q92769	Q6SLK1	102	2	0.0172	host
staphylococcus_aureus	Q92769	Q9UQ61	102	2	0.0172	host
staphylococcus_aureus	Q99728	Q9UQ61	102	1	0.0086	host
staphylococcus_aureus	O75297	Q6SLK1	102	1	0.0086	host
staphylococcus_aureus	Q96FI6	Q6SLK1	102	1	0.0086	host
staphylococcus_aureus	Q9Y4Y0	Q9UQ61	102	1	0.0086	host
staphylococcus_aureus	Q86VB3	Q9UQ61	102	1	0.0086	host
staphylococcus_aureus	Q93068	Q9UQ61	102	1	0.0086	host
pseudomonas_aeruginosa	Q9NUW3	Q9UQ61	102	1	0.0115	host
pseudomonas_aeruginosa	Q93068	Q9UQ61	102	1	0.0115	host
pseudomonas_aeruginosa	Q53ZV4	Q6SLK1	102	1	0.0115	host
pseudomonas_aeruginosa	Q9H682	Q6SLK1	102	1	0.0115	host
pseudomonas_aeruginosa	Q9UNJ1	Q9UQ61	102	1	0.0115	host
pseudomonas_aeruginosa	Q6NZ77	Q6SLK1	102	1	0.0115	host
pseudomonas_aeruginosa	E9PI54	Q9UQ61	102	1	0.0115	host
pseudomonas_aeruginosa	Q9BZY3	Q9UQ61	102	1	0.0115	host
pseudomonas_aeruginosa	P43405	Q6SLK1	102	1	0.0115	host
pseudomonas_aeruginosa	Q6WWJ7	Q6SLK1	102	1	0.0115	host
pseudomonas_aeruginosa	Q9UDF3	Q6SLK1	102	1	0.0115	host
pseudomonas_aeruginosa	Q9UCS0	Q6SLK1	102	1	0.0115	host
escherichia_coli	Q52LZ6	Q6FGZ2	101	7	0.0011	host
escherichia_coli	Q9NZE4	Q6FGZ2	101	2	0.0003	host
escherichia_coli	Q53XT4	Q9BVQ5	101	3	0.0005	host
escherichia_coli	Q9UHD1	Q9BVQ5	101	21	0.0034	host
escherichia_coli	Q16499	Q6FGZ2	101	1	0.0002	host
escherichia_coli	Q9UQ92	Q6FGZ2	101	3	0.0005	host
escherichia_coli	Q9UIU9	Q6FGZ2	101	7	0.0011	host
escherichia_coli	Q9NQT2	Q9UK67	101	1	0.0002	host
escherichia_coli	Q9UMT8	Q9BVQ5	101	2	0.0003	host
escherichia_coli	Q706C1	Q9BVQ5	101	10	0.0016	host
escherichia_coli	Q9UD26	Q308M2	101	8	0.0013	host
escherichia_coli	Q9UD26	Q9UK67	101	8	0.0013	host
escherichia_coli	Q9P060	Q9BVQ5	101	3	0.0005	host
escherichia_coli	P11233	Q308M2	101	5	0.0008	host
escherichia_coli	P78315	Q9UK67	101	12	0.0019	host
escherichia_coli	Q9UDL4	Q9UK67	101	2	0.0003	host
escherichia_coli	O60884	Q9BVQ5	101	6	0.0010	host
escherichia_coli	Q969S4	Q308M2	101	6	0.0010	host
escherichia_coli	Q8WWN8	Q6FGZ2	101	3	0.0005	host
escherichia_coli	Q9UEH7	Q9UK67	101	2	0.0003	host
escherichia_coli	Q9BW54	Q9BVQ5	101	2	0.0003	host
escherichia_coli	Q9BUT4	Q308M2	101	7	0.0011	host
escherichia_coli	Q99615	Q9BVQ5	101	4	0.0006	host
escherichia_coli	Q9UC56	Q9BVQ5	101	7	0.0011	host
escherichia_coli	Q9H4A2	Q308M2	101	7	0.0011	host
escherichia_coli	Q99606	Q9BVQ5	101	3	0.0005	host
escherichia_coli	Q8IY10	Q308M2	101	4	0.0006	host
escherichia_coli	Q9NUI0	Q6FGZ2	101	8	0.0013	host
escherichia_coli	Q9UDJ6	Q6FGZ2	101	3	0.0005	host
escherichia_coli	Q13233	Q308M2	101	6	0.0010	host
escherichia_coli	Q6IB00	Q6FGZ2	101	2	0.0003	host
escherichia_coli	Q13804	Q9BVQ5	101	21	0.0034	host
escherichia_coli	Q8N5D7	Q308M2	101	1	0.0002	host
escherichia_coli	Q8N5D7	Q9UK67	101	1	0.0002	host
escherichia_coli	Q8NHL5	Q9UK67	101	2	0.0003	host
escherichia_coli	Q9BRV4	Q6FGZ2	101	2	0.0003	host
escherichia_coli	Q9UDC6	Q9BVQ5	101	7	0.0011	host
escherichia_coli	Q86SS8	Q308M2	101	3	0.0005	host
escherichia_coli	Q8TDK9	Q308M2	101	2	0.0003	host
escherichia_coli	Q9NQT8	Q6FGZ2	101	16	0.0026	host
escherichia_coli	Q9NW28	Q9BVQ5	101	2	0.0003	host
escherichia_coli	Q9UKC4	Q6FGZ2	101	6	0.0010	host
escherichia_coli	Q9H811	Q6FGZ2	101	1	0.0002	host
escherichia_coli	Q96CF5	Q6FGZ2	101	2	0.0003	host
escherichia_coli	Q9H3I2	Q9BVQ5	101	6	0.0010	host
escherichia_coli	Q9UKV8	Q9BVQ5	101	5	0.0008	host
escherichia_coli	Q9Y2Z0	Q9BVQ5	101	7	0.0011	host
escherichia_coli	Q9UM99	Q9UK67	101	8	0.0013	host
escherichia_coli	Q5SRH4	Q6FGZ2	101	7	0.0011	host
escherichia_coli	Q14332	Q308M2	101	2	0.0003	host
escherichia_coli	O43150	Q6FGZ2	101	11	0.0018	host
escherichia_coli	Q6PIE6	Q308M2	101	5	0.0008	host
escherichia_coli	Q6N0A4	Q9BVQ5	101	1	0.0002	host
escherichia_coli	Q6N0A4	Q308M2	101	1	0.0002	host
escherichia_coli	Q86TL9	Q9BVQ5	101	8	0.0013	host
escherichia_coli	P25685	Q9BVQ5	101	4	0.0006	host
escherichia_coli	Q96H62	Q6FGZ2	101	1	0.0002	host
escherichia_coli	Q9UDA8	Q9UK67	101	1	0.0002	host
escherichia_coli	Q5TGM6	Q9BVQ5	101	4	0.0006	host
escherichia_coli	Q9NXK2	Q6FGZ2	101	4	0.0006	host
escherichia_coli	Q9UC20	Q9BVQ5	101	6	0.0010	host
escherichia_coli	Q9UC41	Q9BVQ5	101	6	0.0010	host
escherichia_coli	Q86TF2	Q6FGZ2	101	2	0.0003	host
escherichia_coli	Q6NZI3	Q9UK67	101	2	0.0003	host
escherichia_coli	Q9Y4E4	Q6FGZ2	101	8	0.0013	host
escherichia_coli	Q9UPB1	Q9BVQ5	101	21	0.0034	host
escherichia_coli	P29965	Q308M2	101	3	0.0005	host
escherichia_coli	Q9UKL8	Q308M2	101	1	0.0002	host
escherichia_coli	Q5HYA4	Q6FGZ2	101	9	0.0015	host
escherichia_coli	Q53YA2	Q9BVQ5	101	6	0.0010	host
escherichia_coli	Q9Y6K9	Q9BVQ5	101	7	0.0011	host
escherichia_coli	Q9Y6K9	Q6FGZ2	101	7	0.0011	host
escherichia_coli	Q96P20	Q9BVQ5	101	2	0.0003	host
escherichia_coli	Q9Y3N1	Q9BVQ5	101	2	0.0003	host
escherichia_coli	Q9UNC9	Q9BVQ5	101	2	0.0003	host
escherichia_coli	Q96D10	Q308M2	101	3	0.0005	host
escherichia_coli	Q9UPF7	Q9BVQ5	101	2	0.0003	host
escherichia_coli	Q96CH0	Q9UK67	101	1	0.0002	host
escherichia_coli	Q9UK02	Q9BVQ5	101	6	0.0010	host
escherichia_coli	Q9UNL1	Q308M2	101	2	0.0003	host
escherichia_coli	Q9GKR4	Q9UK67	101	1	0.0002	host
escherichia_coli	Q9GKR4	Q308M2	101	1	0.0002	host
escherichia_coli	Q9UQ70	Q9UK67	101	10	0.0016	host
escherichia_coli	Q9NTK6	Q9BVQ5	101	6	0.0010	host
escherichia_coli	Q9UQ61	Q9BVQ5	101	11	0.0018	host
escherichia_coli	Q9UQ61	Q308M2	101	11	0.0018	host
escherichia_coli	Q969D8	Q6FGZ2	101	6	0.0010	host
escherichia_coli	Q8NHL6	Q9UK67	101	2	0.0003	host
escherichia_coli	Q9Y6W6	Q308M2	101	3	0.0005	host
escherichia_coli	O75327	Q9BVQ5	101	2	0.0003	host
escherichia_coli	Q8NG46	Q9BVQ5	101	4	0.0006	host
escherichia_coli	Q9UQM0	Q9BVQ5	101	4	0.0006	host
escherichia_coli	O43739	Q6FGZ2	101	1	0.0002	host
escherichia_coli	Q8IWT4	Q6FGZ2	101	2	0.0003	host
escherichia_coli	Q9Y4I3	Q9BVQ5	101	3	0.0005	host
escherichia_coli	Q9BUK9	Q9BVQ5	101	6	0.0010	host
escherichia_coli	Q9UCR6	Q9BVQ5	101	4	0.0006	host
escherichia_coli	Q14026	Q9BVQ5	101	1	0.0002	host
escherichia_coli	Q9BZK6	Q9BVQ5	101	3	0.0005	host
escherichia_coli	Q96NT2	Q308M2	101	1	0.0002	host
escherichia_coli	Q9UBN7	Q9BVQ5	101	1	0.0002	host
escherichia_coli	Q45F09	Q9BVQ5	101	3	0.0005	host
escherichia_coli	Q9UQF2	Q308M2	101	3	0.0005	host
escherichia_coli	Q8TAX4	Q9UK67	101	1	0.0002	host
escherichia_coli	Q15831	Q9BVQ5	101	7	0.0011	host
escherichia_coli	Q86XV9	Q9BVQ5	101	7	0.0011	host
escherichia_coli	Q9UD95	Q9BVQ5	101	2	0.0003	host
escherichia_coli	Q9UD95	Q308M2	101	2	0.0003	host
escherichia_coli	Q9NYE7	Q308M2	101	3	0.0005	host
escherichia_coli	P22681	Q9UK67	101	6	0.0010	host
escherichia_coli	Q9UQ96	Q308M2	101	3	0.0005	host
escherichia_coli	Q9BXM7	Q9BVQ5	101	5	0.0008	host
escherichia_coli	Q8WU70	Q9BVQ5	101	6	0.0010	host
escherichia_coli	Q53XN9	Q6FGZ2	101	12	0.0019	host
escherichia_coli	Q99418	Q6FGZ2	101	3	0.0005	host
escherichia_coli	Q5W131	Q9BVQ5	101	1	0.0002	host
escherichia_coli	Q96DI4	Q6FGZ2	101	2	0.0003	host
escherichia_coli	Q9ULP9	Q6FGZ2	101	2	0.0003	host
escherichia_coli	Q9UDI2	Q308M2	101	2	0.0003	host
escherichia_coli	Q5TZY3	Q308M2	101	2	0.0003	host
escherichia_coli	Q9UCV7	Q9BVQ5	101	3	0.0005	host
escherichia_coli	Q8N5C5	Q308M2	101	3	0.0005	host
escherichia_coli	Q13414	Q9BVQ5	101	2	0.0003	host
escherichia_coli	Q9NZN9	Q9BVQ5	101	1	0.0002	host
escherichia_coli	Q9UEJ4	Q6FGZ2	101	2	0.0003	host
escherichia_coli	Q9UEJ4	Q308M2	101	2	0.0003	host
escherichia_coli	Q86YK6	Q9BVQ5	101	3	0.0005	host
escherichia_coli	Q8IW24	Q6FGZ2	101	2	0.0003	host
escherichia_coli	Q14638	Q6FGZ2	101	2	0.0003	host
escherichia_coli	Q9H5A8	Q6FGZ2	101	1	0.0002	host
escherichia_coli	Q9H5A8	Q308M2	101	1	0.0002	host
escherichia_coli	Q9H5A8	Q9UK67	101	1	0.0002	host
escherichia_coli	Q9H5A8	Q9BVQ5	101	1	0.0002	host
escherichia_coli	Q96B74	Q308M2	101	2	0.0003	host
escherichia_coli	Q9NZ70	Q308M2	101	2	0.0003	host
escherichia_coli	Q9BZB9	Q6FGZ2	101	3	0.0005	host
escherichia_coli	Q9BZB9	Q308M2	101	3	0.0005	host
escherichia_coli	Q96JT8	Q308M2	101	3	0.0005	host
escherichia_coli	Q86W79	Q308M2	101	2	0.0003	host
escherichia_coli	Q8N3Z2	Q6FGZ2	101	3	0.0005	host
escherichia_coli	Q13485	Q308M2	101	5	0.0008	host
escherichia_coli	Q9C0G3	Q308M2	101	4	0.0006	host
escherichia_coli	Q9UPV4	Q6FGZ2	101	2	0.0003	host
escherichia_coli	Q99956	Q308M2	101	3	0.0005	host
escherichia_coli	Q9NWS0	Q9BVQ5	101	2	0.0003	host
escherichia_coli	Q8NDP8	Q9UK67	101	3	0.0005	host
escherichia_coli	Q9BSH6	Q308M2	101	3	0.0005	host
escherichia_coli	Q8N578	Q6FGZ2	101	2	0.0003	host
escherichia_coli	Q53T45	Q308M2	101	3	0.0005	host
escherichia_coli	Q9BWB6	Q9BVQ5	101	1	0.0002	host
escherichia_coli	Q9UQR3	Q6FGZ2	101	1	0.0002	host
escherichia_coli	Q9H549	Q308M2	101	3	0.0005	host
escherichia_coli	Q53XV2	Q9BVQ5	101	7	0.0011	host
escherichia_coli	Q9UCE2	Q9BVQ5	101	2	0.0003	host
escherichia_coli	Q9UCE2	Q308M2	101	2	0.0003	host
escherichia_coli	Q8WUM6	Q6FGZ2	101	3	0.0005	host
escherichia_coli	Q9BTB4	Q6FGZ2	101	2	0.0003	host
escherichia_coli	Q9BTB4	Q308M2	101	2	0.0003	host
escherichia_coli	Q9Y2A6	Q9UK67	101	2	0.0003	host
escherichia_coli	P84077	Q6FGZ2	101	2	0.0003	host
escherichia_coli	Q9ULH1	Q6FGZ2	101	3	0.0005	host
escherichia_coli	Q13524	Q308M2	101	3	0.0005	host
escherichia_coli	Q9Y265	Q9BVQ5	101	3	0.0005	host
escherichia_coli	Q32ML5	Q308M2	101	5	0.0008	host
escherichia_coli	Q32ML5	Q9UK67	101	5	0.0008	host
escherichia_coli	P21854	Q9UK67	101	6	0.0010	host
escherichia_coli	Q6PID4	Q308M2	101	2	0.0003	host
escherichia_coli	Q8WV28	Q9UK67	101	2	0.0003	host
escherichia_coli	Q96HA5	Q6FGZ2	101	6	0.0010	host
escherichia_coli	Q53XR9	Q9UK67	101	4	0.0006	host
escherichia_coli	Q9BRD5	Q9BVQ5	101	1	0.0002	host
escherichia_coli	Q99952	Q9UK67	101	4	0.0006	host
escherichia_coli	Q9UMZ4	Q9UK67	101	1	0.0002	host
escherichia_coli	Q5TCA8	Q308M2	101	1	0.0002	host
escherichia_coli	O75689	Q6FGZ2	101	2	0.0003	host
escherichia_coli	Q8WWN9	Q6FGZ2	101	13	0.0021	host
escherichia_coli	V9GYT4	Q308M2	101	2	0.0003	host
escherichia_coli	Q08752	Q9BVQ5	101	2	0.0003	host
escherichia_coli	Q7Z721	Q9BVQ5	101	3	0.0005	host
escherichia_coli	Q96BY3	Q6FGZ2	101	1	0.0002	host
escherichia_coli	Q6ZS74	Q308M2	101	3	0.0005	host
escherichia_coli	P28482	Q9BVQ5	101	3	0.0005	host
escherichia_coli	P28482	Q6FGZ2	101	3	0.0005	host
escherichia_coli	P28482	Q308M2	101	3	0.0005	host
escherichia_coli	Q8IVG0	Q6FGZ2	101	1	0.0002	host
escherichia_coli	Q9H3R6	Q9BVQ5	101	4	0.0006	host
escherichia_coli	Q9UIL0	Q6FGZ2	101	5	0.0008	host
escherichia_coli	P52564	Q308M2	101	2	0.0003	host
escherichia_coli	P07766	Q9UK67	101	1	0.0002	host
escherichia_coli	Q9UQU7	Q9UK67	101	2	0.0003	host
escherichia_coli	Q53Y96	Q9UK67	101	2	0.0003	host
escherichia_coli	Q9UDF4	Q9UK67	101	2	0.0003	host
escherichia_coli	Q59H33	Q9BVQ5	101	1	0.0002	host
escherichia_coli	Q9UIS7	Q9BVQ5	101	1	0.0002	host
escherichia_coli	Q17RT7	Q6FGZ2	101	1	0.0002	host
escherichia_coli	Q8NCX9	Q9BVQ5	101	2	0.0003	host
escherichia_coli	Q9JLX1	Q6FGZ2	101	3	0.0005	host
escherichia_coli	Q6FH47	Q9BVQ5	101	1	0.0002	host
escherichia_coli	Q92976	Q308M2	101	2	0.0003	host
escherichia_coli	Q9BVT3	Q9BVQ5	101	3	0.0005	host
escherichia_coli	Q99762	Q6FGZ2	101	5	0.0008	host
escherichia_coli	Q99762	Q9UK67	101	5	0.0008	host
escherichia_coli	Q2HIZ6	Q9UK67	101	1	0.0002	host
escherichia_coli	P41182	Q9UK67	101	5	0.0008	host
escherichia_coli	Q9ULG4	Q6FGZ2	101	3	0.0005	host
escherichia_coli	Q5T1G3	Q9UK67	101	6	0.0010	host
escherichia_coli	Q2V508	Q308M2	101	3	0.0005	host
escherichia_coli	Q96HD7	Q9UK67	101	2	0.0003	host
escherichia_coli	Q2M205	Q9UK67	101	2	0.0003	host
escherichia_coli	Q71UP4	Q9UK67	101	2	0.0003	host
escherichia_coli	Q5TZU9	Q9BVQ5	101	1	0.0002	host
escherichia_coli	Q9NRG4	Q9BVQ5	101	6	0.0010	host
escherichia_coli	Q96SI8	Q6FGZ2	101	2	0.0003	host
escherichia_coli	P18849	Q308M2	101	3	0.0005	host
escherichia_coli	Q53XK2	Q6FGZ2	101	1	0.0002	host
escherichia_coli	Q9UHH9	Q9BVQ5	101	7	0.0011	host
escherichia_coli	Q96HR2	Q9UK67	101	2	0.0003	host
escherichia_coli	Q9BTK8	Q6FGZ2	101	2	0.0003	host
escherichia_coli	Q9UDH0	Q9BVQ5	101	4	0.0006	host
escherichia_coli	Q96J19	Q6FGZ2	101	2	0.0003	host
escherichia_coli	Q9Y4U9	Q9UK67	101	1	0.0002	host
escherichia_coli	Q8NHX1	Q9BVQ5	101	1	0.0002	host
escherichia_coli	Q8NHX1	Q6FGZ2	101	1	0.0002	host
escherichia_coli	Q8NHX1	Q308M2	101	1	0.0002	host
escherichia_coli	Q9UDA7	Q9UK67	101	2	0.0003	host
escherichia_coli	O95837	Q6FGZ2	101	1	0.0002	host
escherichia_coli	Q96G93	Q308M2	101	1	0.0002	host
escherichia_coli	Q9UDU6	Q6FGZ2	101	2	0.0003	host
escherichia_coli	Q9UDU6	Q308M2	101	2	0.0003	host
escherichia_coli	Q9H070	Q6FGZ2	101	2	0.0003	host
escherichia_coli	Q9UE72	Q308M2	101	1	0.0002	host
escherichia_coli	Q9UBS6	Q9UK67	101	1	0.0002	host
escherichia_coli	P35568	Q308M2	101	1	0.0002	host
escherichia_coli	P35568	Q9UK67	101	1	0.0002	host
escherichia_coli	Q9UQD6	Q308M2	101	1	0.0002	host
escherichia_coli	Q96CL1	Q308M2	101	2	0.0003	host
escherichia_coli	Q969T5	Q9UK67	101	3	0.0005	host
escherichia_coli	Q8IWX7	Q9BVQ5	101	1	0.0002	host
escherichia_coli	P43405	Q9UK67	101	1	0.0002	host
escherichia_coli	Q92934	Q308M2	101	2	0.0003	host
escherichia_coli	Q5FC12	Q9UK67	101	1	0.0002	host
escherichia_coli	Q9Y4K3	Q308M2	101	1	0.0002	host
escherichia_coli	Q9Y4K3	Q9UK67	101	1	0.0002	host
escherichia_coli	Q2I102	Q9BVQ5	101	2	0.0003	host
escherichia_coli	Q1RMY8	Q9UK67	101	1	0.0002	host
escherichia_coli	Q9BZ04	Q308M2	101	1	0.0002	host
escherichia_coli	Q6IAS5	Q308M2	101	1	0.0002	host
escherichia_coli	Q9Y6S2	Q308M2	101	1	0.0002	host
escherichia_coli	Q9Y6S2	Q9UK67	101	1	0.0002	host
escherichia_coli	Q14178	Q9UK67	101	1	0.0002	host
escherichia_coli	Q14178	Q9BVQ5	101	1	0.0002	host
escherichia_coli	Q9UJM7	Q6FGZ2	101	2	0.0003	host
escherichia_coli	Q96CW1	Q6FGZ2	101	2	0.0003	host
escherichia_coli	Q9P102	Q6FGZ2	101	2	0.0003	host
escherichia_coli	Q9NSE9	Q9BVQ5	101	1	0.0002	host
escherichia_coli	Q9UPT6	Q6FGZ2	101	2	0.0003	host
escherichia_coli	Q9UPT6	Q308M2	101	2	0.0003	host
escherichia_coli	Q9BQ44	Q6FGZ2	101	1	0.0002	host
escherichia_coli	Q6FHD7	Q9UK67	101	2	0.0003	host
escherichia_coli	Q6P2G4	Q9BVQ5	101	2	0.0003	host
escherichia_coli	Q6P2G4	Q308M2	101	2	0.0003	host
escherichia_coli	Q9H554	Q9UK67	101	2	0.0003	host
escherichia_coli	Q9H3P0	Q9BVQ5	101	1	0.0002	host
escherichia_coli	Q9UP97	Q308M2	101	1	0.0002	host
escherichia_coli	Q8WWS8	Q9UK67	101	1	0.0002	host
escherichia_coli	Q9BR78	Q308M2	101	2	0.0003	host
escherichia_coli	Q9UL23	Q9BVQ5	101	1	0.0002	host
escherichia_coli	Q9UL23	Q9UK67	101	1	0.0002	host
escherichia_coli	Q16197	Q308M2	101	1	0.0002	host
escherichia_coli	Q9UMZ6	Q9BVQ5	101	2	0.0003	host
escherichia_coli	Q9NYT8	Q308M2	101	1	0.0002	host
escherichia_coli	Q9NYT8	Q9UK67	101	1	0.0002	host
escherichia_coli	O75297	Q9UK67	101	1	0.0002	host
escherichia_coli	Q9HBR6	Q6FGZ2	101	2	0.0003	host
escherichia_coli	Q9UMG5	Q9BVQ5	101	1	0.0002	host
escherichia_coli	Q9UMG5	Q6FGZ2	101	1	0.0002	host
escherichia_coli	Q9UMG5	Q9UK67	101	1	0.0002	host
escherichia_coli	P60568	Q308M2	101	1	0.0002	host
escherichia_coli	Q9NTZ3	Q9BVQ5	101	2	0.0003	host
escherichia_coli	Q92467	Q9BVQ5	101	2	0.0003	host
escherichia_coli	Q9UDL5	Q9UK67	101	1	0.0002	host
escherichia_coli	Q9BV05	Q9UK67	101	2	0.0003	host
escherichia_coli	Q6P278	Q308M2	101	2	0.0003	host
escherichia_coli	Q99756	Q6FGZ2	101	1	0.0002	host
escherichia_coli	Q6FG61	Q9BVQ5	101	1	0.0002	host
escherichia_coli	Q53EK9	Q308M2	101	1	0.0002	host
escherichia_coli	Q9UPL8	Q308M2	101	1	0.0002	host
escherichia_coli	Q9UPL8	Q6FGZ2	101	1	0.0002	host
escherichia_coli	Q17R67	Q6FGZ2	101	1	0.0002	host
escherichia_coli	Q09472	Q308M2	101	1	0.0002	host
escherichia_coli	Q68DZ3	Q9BVQ5	101	1	0.0002	host
escherichia_coli	O14757	Q9BVQ5	101	1	0.0002	host
escherichia_coli	Q9Y239	Q9BVQ5	101	1	0.0002	host
escherichia_coli	P07948	Q9BVQ5	101	1	0.0002	host
escherichia_coli	P07948	Q308M2	101	1	0.0002	host
escherichia_coli	P07948	Q9UK67	101	1	0.0002	host
escherichia_coli	Q9UMZ5	Q6FGZ2	101	1	0.0002	host
mycobacterium_tuberculosis	P07948	Q9BVQ5	101	3	0.0007	host
mycobacterium_tuberculosis	P07948	Q308M2	101	3	0.0007	host
mycobacterium_tuberculosis	P07948	Q9UK67	101	3	0.0007	host
mycobacterium_tuberculosis	Q68DZ3	Q9BVQ5	101	3	0.0007	host
mycobacterium_tuberculosis	Q96SI8	Q6FGZ2	101	3	0.0007	host
mycobacterium_tuberculosis	Q9UNA8	Q308M2	101	1	0.0002	host
mycobacterium_tuberculosis	Q99842	Q308M2	101	2	0.0005	host
mycobacterium_tuberculosis	Q8TDK9	Q308M2	101	2	0.0005	host
mycobacterium_tuberculosis	P52564	Q308M2	101	2	0.0005	host
mycobacterium_tuberculosis	O43739	Q6FGZ2	101	5	0.0012	host
mycobacterium_tuberculosis	Q9Y6K9	Q9BVQ5	101	2	0.0005	host
mycobacterium_tuberculosis	Q9Y6K9	Q6FGZ2	101	2	0.0005	host
mycobacterium_tuberculosis	P43405	Q9UK67	101	3	0.0007	host
mycobacterium_tuberculosis	Q9BTK8	Q6FGZ2	101	1	0.0002	host
mycobacterium_tuberculosis	Q53XV2	Q9BVQ5	101	2	0.0005	host
mycobacterium_tuberculosis	Q9UDI2	Q308M2	101	3	0.0007	host
mycobacterium_tuberculosis	Q2I102	Q9BVQ5	101	2	0.0005	host
mycobacterium_tuberculosis	Q9UDL4	Q9UK67	101	3	0.0007	host
mycobacterium_tuberculosis	Q9NTK6	Q9BVQ5	101	3	0.0007	host
mycobacterium_tuberculosis	Q96HA5	Q6FGZ2	101	3	0.0007	host
mycobacterium_tuberculosis	Q9BUK9	Q9BVQ5	101	2	0.0005	host
mycobacterium_tuberculosis	Q9TP70	Q9UK67	101	2	0.0005	host
mycobacterium_tuberculosis	Q6IB00	Q6FGZ2	101	3	0.0007	host
mycobacterium_tuberculosis	Q96CH0	Q9UK67	101	2	0.0005	host
[truncated: 7,031 more rows]
